# Supplementary material for: The Complete Mitochondrial Genome of Ophioglossum vulgatum L. Is with Highly Repetitive Sequences: Intergenomic Fragment Transfer and Phylogenetic Analysis
Source: Genes (Basel). 2022 Jul 21;13(7):1287. doi: 10.3390/genes13071287 (PMC9316493; doi:10.3390/genes13071287)
Supplement: Supplementary file 1 [file genes-13-01287-s001.zip › Table S1.xlsx]

## Sheet: Table S1
Table S1. Statistics information of mitochondrial genes of 18 species.
Marchantia paleacea		Physcomitrium patens		Anthoceros punctatus		Ophioglossum vulgatum		Ophioglossum californicum		Psilotum nudum		Welwitschia mirabilis		Pinus taeda		Cycas taitungensis		Ginkgo biloba		Oryza sativa Indica Group		Triticum aestivum		Phoenix dactylifera		Cocos nucifera		Liriodendron tulipifera		Aconitum kusnezoffii		Nelumbo nucifera		Arabidopsis thaliana
Gene number	Gene name	Gene number	Gene name	Gene number	Gene name	Gene number	Gene name	Gene number	Gene name	Gene number	Gene name	Gene number	Gene name	Gene number	Gene name	Gene number	Gene name	Gene number	Gene name	Gene number	Gene name	Gene number	Gene name	Gene number	Gene name	Gene number	Gene name	Gene number	Gene name	Gene number	Gene name	Gene number	Gene name	Gene number	Gene name
1	atp1	1	atp1	1	atp1	1	atp1	1	atp1	1	atp1	1	atp1	1	ATP1	1	atp1	1	atp1	1	atp1	1	atp1-1	1	atp1	1	atp1	1	atp1	1	atp1	2	atp1	1	atp1
1	atp4	1	atp4	1	atp4	1	atp4	1	atp4	1	atp4	1	atp4	1	ATP4	1	atp4	1	atp4	1	atp6	1	atp1-2	1	atp4	1	atp4	1	atp4	1	atp4	1	atp4	1	atp6-1
1	atp6	1	atp6	1	atp6	1	atp6	1	atp6	1	atp6	1	atp6	1	ATP6	1	atp6	1	atp6	1	atp9	1	atp4-1	1	atp6	1	atp6	1	atp6	1	atp6	1	atp6	1	atp6-2
1	atp8	1	atp8	1	atp9	1	atp8	1	atp8	1	atp8	1	atp8	1	ATP8	1	atp8	1	atp8	1	ccmB	1	atp4-2	1	atp8	1	atp8	1	atp8	1	atp8	1	atp8	1	atp9
1	atp9	1	atp9	1	cob	1	atp9	1	atp9	1	atp9	1	atp9	1	ATP9	1	atp9	1	atp9	1	ccmC	1	atp6	1	atp9	1	atp9	1	atp9	1	atp9	1	atp9	1	ccb203
1	ccmB	1	ccmB	1	cox1	1	cob	1	cob	1	ccmB	1	ccmB	1	ccmB	1	ccmB	1	ccmB	1	ccmFc	1	atp8	1	ccmB	1	ccmB	1	ccmB	1	ccmB	1	ccmB	1	ccb206
1	ccmC	1	ccmC	1	cox2	1	cox1	1	cox1	1	ccmC	1	ccmC	1	ccmC	1	ccmC	1	ccmC	1	ccmFn	1	atp9-1	1	ccmC	1	ccmC	1	ccmC	1	ccmC	1	ccmC	1	ccb256
3	ccmF	1	ccmF	1	cox3	1	cox2	1	cox2	1	ccmFC	1	ccmFC	1	ccmFC	1	ccmFC	1	ccmFc	1	cob	1	atp9-2	1	ccmFc	1	ccmFc	1	ccmFC	1	ccmFC	1	ccmFC	1	ccb382
1	cob	1	ccmFN	1	nad1	1	cox3	1	cox3	1	ccmFN	1	ccmFN	1	ccmFN	1	ccmFN	1	ccmFn	1	cox1	1	ccmB	1	ccmFn	1	ccmFn1	1	ccmFN	1	ccmFN	2	ccmFN	1	ccb452
2	cox1	1	cob	1	nad2	1	matR	1	matR	1	cob	1	cob	1	cob	1	cob	1	cob	1	cox2	1	ccmC-1	1	cob	1	ccmFn2	1	cob	1	cob	1	cob	1	cob
1	cox2	1	cox1	1	nad3	1	mttB	1	mttB	1	cox1	1	cox1	1	COX1	1	cox1	1	cox1	1	cox3	1	ccmC-2	1	cox1	1	cob	1	cox1	1	cox1	1	cox1	1	cox1
1	cox3	1	cox2	1	nad4	1	nad1	1	nad1	1	cox2	1	cox2	1	COX2	1	cox2	1	cox2	1	mat-r	1	ccmC-p	1	cox2	1	cox1	1	cox2	1	cox2	1	cox2	1	cox2
1	nad1	1	cox3	1	nad4L	1	nad2	1	nad2	1	cox3	1	cox3	1	COX3	1	cox3	1	cox3	1	nad1	1	ccmFC	1	cox3	1	cox2a	1	cox3	1	cox3	1	cox3	1	cox3
1	nad2	1	nad1	1	nad5	1	nad3	1	nad3	1	matR	1	matR	1	matR	1	matR	1	matR	1	nad2	1	ccmFN	1	matR	1	cox2b	1	matR	1	matR	1	matR	1	matR
1	nad3	1	nad2	1	nad6	1	nad4	1	nad4	1	mttB	1	mttB	1	mttB	1	mttB	1	mttB	1	nad3	1	cob	1	mttB	1	cox3	1	mttB	1	mttB	1	mttB	1	nad1
1	nad4	1	nad3	1	nad9	1	nad4L	1	nad4L	1	nad1	1	nad1	1	NAD1	1	nad1	1	nad1	1	nad4	1	cox1-1	1	nad1	1	lhbA	1	nad1	1	nad1	1	nad1	1	nad2
1	nad4L	1	nad4	1	ORF100	1	nad5	1	nad5	1	nad2	1	nad2	1	NAD2	1	nad3	1	nad2	1	nad4L	1	cox1-2	1	nad2	1	matR	1	nad2	1	nad2	1	nad2	1	nad3
1	nad5	1	nad4L	1	ORF101_1	1	nad6	1	nad6	1	nad3	1	nad3	1	NAD3	1	nad4	1	nad3	1	nad6	1	cox2	1	nad3	1	mttB	1	nad3	1	nad3	1	nad3	1	nad4
1	nad6	1	nad5	1	ORF101_2	1	nad7	1	nad7	1	nad4	1	nad4	1	NAD4	1	nad4L	1	nad4	1	nad7	1	cox3-1	1	nad4	1	nad1	1	nad4	1	nad4	1	nad4	1	nad4L
1	nad7	1	nad6	1	ORF102	1	nad9	1	nad9	1	nad4L	1	nad4L	1	NAD4L	1	nad6	1	nad4L	1	nad9	1	cox3-2	1	nad4L	1	nad2	1	nad4L	1	nad4l	1	nad4L	1	nad5
1	nad9	1	nad7	2	ORF105	1	rpl16	1	rpl16	1	nad5	1	nad5	1	NAD5	1	nad7	1	nad5	2	ND5	1	matR	1	nad5	1	nad3	1	nad5	1	nad5	1	nad5	1	nad6
1	orf100	1	nad9	1	ORF107_1	1	rpl2	1	rpl2	1	nad6	1	nad6	1	NAD6	1	nad9	1	nad6	1	orf152a	1	mttB	1	nad6	1	nad4	1	nad6	1	nad6	1	nad6	1	nad7
1	orf1065	1	ORF187	1	ORF109	1	rpl5	1	rpl5	1	nad7	1	nad7	1	NAD7	1	ND2	1	nad7	1	orf152b	1	nad1	1	nad7	1	nad4L	1	nad6-2	1	nad7	1	nad7	1	nad9
1	orf109	1	ORF533	1	ORF111	1	rpl6	1	rpl6	1	nad9	1	nad9	1	NAD9	1	ND5	1	nad9	1	orf153	1	nad2	1	nad9	1	nad5	1	nad7	1	nad9	1	nad9	1	orf25
1	orf116	1	ORF622	1	ORF114_1	1	rps1	1	rps1	1	rpl16	1	rpl10	1	rpl16	1	orf760	1	rpl16	1	orf160	1	nad3	2	orf100	1	nad6	1	nad9	1	rpl10	1	petG(cp)	1	orfB
1	orf136	1	rpl16	1	ORF114_2	1	rps10	1	rps10	1	rpl2	1	rps12	1	rpl2	1	rpl16	1	rpl2	1	orf161	1	nad4-1	1	orf118	1	nad7	1	rpl10	1	rpl16	1	petL(cp)	1	orfX
1	orf139	1	rpl2	1	ORF118_1	1	rps11	1	rps11	1	rpl5	1	rps3	1	rpl5	1	rpl2	1	rpl5	1	orf162	1	nad4-2	1	orf142	1	nad9	1	rpl16	1	rpl5	1	petN(cp)	1	rpl16
1	orf146	1	rpl5	1	ORF118_2	1	rps12	1	rps12	1	rpl6	1	rps4	1	rps1	1	rpl5	1	rps1	1	orf165	1	nad4-3	1	orf186	1	orf100	1	rpl2	1	rps1	1	rpl10	1	rpl2
1	orf154	1	rpl6	1	ORF118_3	1	rps13	1	rps13	1	rps1	1	rrn18	1	rps10	1	rps1	1	rps10	1	orf173	1	nad4L-1	1	orf192	1	orf101-a	1	rpl5	1	rps10	1	rpl16	1	rpl5
1	orf155	1	rps1	1	ORF121_1	1	rps14	1	rps14	1	rps10	1	rrn26	1	rps11	1	rps10	1	rps11	1	orf176	1	nad4L-2	1	RNA_pol	1	orf101b	1	rps1	1	rps12	1	rpl2	1	rps3
1	orf167	1	rps11	1	ORF121_2	1	rps19	1	rps19	1	rps11	1	rrn5	1	rps12	1	rps11	1	rps12	1	orf181	1	nad5	1	rpl16	1	orf103a-2	1	rps10	1	rps13	1	rpl5	1	rps4
1	orf168	1	rps12	1	ORF122	1	rps2	1	rps2	1	rps12	1	sdh4	1	rps13	2	rps12	1	rps13	1	orf183	1	nad6-1	1	rpl2	1	orf104a	1	rps11	1	rps14	1	rps1	1	rps7
1	orf172	1	rps13	1	ORF130	1	rps3	1	rps3	1	rps13	1	trnD-GUC	1	rps14	1	rps13	1	rps14	1	orf187	1	nad6-2	1	rpl5	1	orf106	1	rps12	1	rps3	1	rps10	1	rpsl2
1	orf180	1	rps14	1	ORF134	1	rps4	1	rps4	1	rps14	1	trnE-UUC	1	rps19	1	rps14	1	rps19	1	orf194	1	nad7-1	1	rps1	1	orf111-b	1	rps13	1	rps4	1	rps11	1	rrn18
1	orf196	1	rps19	1	ORF153	1	rps7	1	rps7	1	rps19	1	trnfM-CAU	1	rps2	1	rps19	1	rps2	1	orf224	1	nad7-2	1	rps11	1	orf113b	1	rps14	1	rps7	1	rps12	1	rrn26
1	orf207	1	rps2	1	ORF158_1	1	rrn18	1	rrn18	1	rps2	1	trnI-CAU	1	rps3	1	rps2	1	rps3	1	orf241	1	nad9	1	rps12	1	orf114	1	rps19	1	rrn5	1	rps13	1	rrn5
1	orf224	1	rps3	1	ORF171	1	rrn26	1	rrn26	1	rps3	1	trnQ-UUG	1	rps4	1	rps3	1	rps4	1	orf25	1	rpl16	1	rps13	1	orf115a	1	rps2	1	rrnL	1	rps14	1	tRNA-Asn
1	orf264	1	rps4	1	rpl10	1	rrn5	1	rrn5	1	rps4	1	trnR-ACG	1	rps7	1	rps4	1	rps7	1	orf284	1	rpl2-p-1	1	rps14	1	orf115b	1	rps3	1	rrnS	2	rps19	1	tRNA-Asp
1	orf302	1	rps7	1	rps13	1	sdh3	1	sdh3	1	rps7	1	trnW-CCA	1	rrn18	1	rps7	1	rrn18	1	orf288	1	rpl2-p-2	1	rps19	1	orf119	1	rps4	1	sdh3	1	rps2	1	tRNA-Cys
1	orf502	1	rrn18	1	rrn18	1	sdh4	1	sdh4	2	rrn18	1	trnY-GUA	2	rrn26	1	rrn18	1	rrn26	1	orf490	1	rps1	1	rps2	1	orf120	1	rps7	1	sdh4	1	rps3	2	tRNA-fMet
1	orf60	1	rrn26	1	rrn26	1	tRNA-Ala(TGC)	1	trnA	2	rrn26			3	rrn5	1	rrn26	1	rrn5	1	orfB	1	rps12	1	rps3	1	orf135a	1	rrn5	1	trnC	1	rps4	1	tRNA-Gln
1	orf61	1	rrn5	1	rrn5	1	tRNA-Arg(ACG)	1	trnC	1	rrn5			1	sdh3	1	rrn5	1	sdh3	1	orfX	1	rps13	1	rps4	1	orf135b	1	rrnL	1	trnD-GUC	1	rps7	1	tRNA-Glu
1	orf62	1	sdh3	1	sdh4	1	tRNA-Arg(TCG)	1	trnD	1	sdh3			1	trnA(ATT)	1	sdh3	1	sdh4	1	rpl16	1	rps19-p-1	1	rps7	1	orf135c	1	rrnS	2	trnE-UUC	4	rRNA18	1	tRNA-Gly
1	orf63	1	sdh4	1	tatC	1	tRNA-Arg(TCT)	1	trnE	1	sdh4			1	trnD(ATC)	1	trnC	1	trnC	1	rpl2	1	rps19-p-2			1	orf135d	1	sdh3	2	trnF-GAA	2	rRNA26	1	tRNA-Ile
1	orf64	1	tatC	1	trnA	1	tRNA-Asn(GTT)	1	trnF	1	trnA			1	trnD(GTC)	1	trnD	1	trnD	1	rpl5	1	rps2			1	orf135e	1	sdh4	3	trnG-GCC	1	rRNA5-a	2	tRNA-Lys
1	orf681			1	trnC	1	tRNA-Asp(GTC)	1	trnfM	1	trnC			1	trnE(CTC)	1	trnE	1	trnE	1	rps1	1	rps3			1	orf146-a	1	trnC(GCA)	1	trnK-CUU	1	rRNA5-b	1	tRNA-met
1	orf69			1	trnD	1	tRNA-Cys(GCA)	1	trnG	1	trnD			2	trnE(TTC)	1	trnF	2	trnF	1	rps11	1	rps4-1			1	orf159	2	trnD(GTC)	1	trnK-UUU	1	sdh3a	1	tRNA-Pro
1	orf74			1	trnE	1	tRNA-Gln(TTG)	1	trnH	1	trnE			1	trnF(GAA)	4	trnfM	1	trnG	1	rps12	1	rps4-2			1	orf161	2	trnE(TTC)	4	trnM-CAU	1	sdh3b	6	tRNA-Ser
1	orf743			1	trnF	1	tRNA-Glu(TTC)	1	trnK	1	trnF			1	trnG(GCC)	1	trnG	1	trnH	1	rps13	1	rps7			1	orf195	1	trnF(GAA)	2	trnN-GUU	1	sdh4	1	tRNA-Trp
1	orf79			1	trnG	1	tRNA-Gly(TCC)	1	trnL	1	trnfM			1	trnG(TCC)	1	trnH	1	trnK	2	rps14					1	orf222	1	trnfM(CAT)	4	trnP-UGG	1	tRNA-fMet(CAT)a	4	tRNA-Tyr
1	orf86			1	trnH	1	tRNA-His(GTG)	2	trnM	1	trnG			1	trnH(GTG)	1	trnI	3	trnL	1	rps19					1	orf396	1	trnG(GCC)	4	trnQ-UUG	1	tRNA-fMet(CAT)b1
1	orf887			1	trnI	1	tRNA-Leu(TAA)	1	trnN	1	trnG			2	trnI(TAT)	1	trnK	3	trnM	1	rps2					1	orf42	1	trnH(GTG)	1	trnR-UCG	1	tRNA-fMet(CAT)b2
1	orf909			1	trnK	1	tRNA-Lys(TTT)	1	trnP	1	trnH			1	trnK(TTT)	2	trnL	2	trnP	1	rps3					1	petB	1	trnI(CAA)	1	trnT-GGU	1	trnC(GCA)
1	orf949			3	trnL	3	tRNA-Met(CAT)	1	trnQ	1	trnK			1	trnL(AAG)	2	trnM	1	trnQ	1	rps4					1	petG	3	trnI(CAT)	1	trnW-CCA	2	trnD(GTC)
1	orf99			1	trnM	1	tRNA-Phe(GAA)	3	trnR	2	trnL			1	trnL(TAA)	1	trnN	1	trnR	1	rps7					1	petL	1	trnK(TTT)	1	trnY-GUA	1	trnD(GTC)(cp)
1	rnl			1	trnMf	1	tRNA-Pro(TGG)	2	trnS	2	trnM			3	trnL(TAG)	1	trnP	2	trnS	2	rrn18					1	psaJ	1	trnM(CAT)			1	trnE(TTC)
1	rns			1	trnP	1	tRNA-Ser(GCT)	1	trnV	1	trnM			3	trnM(CAT)	1	trnQ	2	trnW	2	rrn26					1	psbA	1	trnN(GTT)			1	trnF(GAA)
1	rpl16			1	trnQ	1	tRNA-Ser(TGA)	1	trnW	1	trnN			1	trnN(GTT)	1	trnR	1	trnY	2	rrn5					1	RNA_pol	3	trnP(TGG)			1	trnG(GCC)
1	rpl2			1	trnS	1	tRNA-Trp(CCA)	2	trnY	1	trnP			1	trnP(GGG)	3	trnS			2	trnC(GCA)					1	rpl10	1	trnQ(TTG)			1	trnH(GTG)(cp)
1	rpl5			1	trnT	2	tRNA-Tyr(GTA)			1	trnQ			1	trnP(TGG)	1	trnV			1	trnD(GTC)					1	rpl14	1	trnS(GCT)			1	trnK(TTT)
1	rpl6			1	trnW	1	tRNA-Val(TAC)			4	trnR			1	trnQ(TTG)	1	trnW			2	trnE(TTC)					1	rpl16	1	trnS(TGA)			1	trnL(CAA)
1	rps1			1	trnY					1	trnR			1	trnR(CCG)	1	trnY			2	trnF(GAA)					1	rpl2	1	trnV(TAC)			1	trnM(CAT)
1	rps10									1	trnS			1	trnR(CCT)					1	trnfM(CAT)					1	rpl33	1	trnW(CCA)			1	trnM(CAT)(cp)
1	rps11									1	trnS			1	trnR(TCG)					2	trnH(GTG)					1	rpl5	2	trnY(GTA)			1	trnN(GTT)(cp)
1	rps12									1	trnW			1	trnS(AGA)					1	trnI					1	rpo					1	trnP(TGG)
1	rps13									1	trnY			2	trnS(GGA)					1	trnI(CAT)					1	rps1					1	trnP(TGG)(cp)
1	rps14													1	trnS(TGA)					1	trnK(TTT)					1	rps10					1	trnQ(TTG)
1	rps19													1	trnT(AGT)					1	trnL(AAC)					1	rps11					1	trnS(GCT)
1	rps2													1	trnT(GGT)					3	trnM(CAT)					1	rps12					1	trnS(TGA)
1	rps3													1	trnV(CAC)					1	trnN(GTT)					1	rps13					1	trnT(GGT)(cp)
1	rps4													2	trnW(CCA)					4	trnP(TGG)					1	rps14a					1	trnW(CCA)(cp)
1	rps7													1	trnY(ATA)					2	trnQ(TTG)					1	rps14b					1	trnY(GTA)
1	rps8																			1	trnR(TCT)					1	rps19a
1	rrn5																			1	trnS(GCT)					1	rps19b
1	rtl																			2	trnS(GGA)					1	rps19c
1	sdh3																			1	trnS(TGA)					1	rps19d
1	sdh4																			2	trnW(CCA)					1	rps19e
1	tatC																			2	trnY(GTA)					1	rps2
1	trnA(ugc)																									1	rps4
1	trnC(gca)																									1	rps7
1	trnD(guc)																									1	sdh4
1	trnE(uuc)																									2	trnC-GCA
1	trnF(gaa)																									1	trnD-GUC
1	trnG(gcc)																									1	trnE-UUC
1	trnG(ucc)																									2	trnF-GAA
1	trnH(gug)																									1	trnG-CGA
1	trnI(cau)																									1	trnG-GCC
1	trnK(uuu)																									1	trnH-GUG
1	trnL(caa)																									2	trnI-AAU
1	trnL(uaa)																									1	trnI-AUA
1	trnL(uag)																									2	trnI-GAU
1	trnM(cau)e																									6	trnI-UAU
2	trnM(cau)f																									4	trnK-UUU
1	trnN(guu)																									4	trnM-CAU
1	trnP(ugg)																									2	trnN-GUU
1	trnQ(uug)																									2	trnP-UGG
1	trnR(acg)																									1	trnQ-UUG
1	trnR(ucg)																									1	trnR-ACG
1	trnR(ucu)																									1	trnS-GCU
1	trnS(gcu)																									3	trnS-UGA
1	trnS(uga)																									1	trnT-UGU
1	trnT(ggu)																									1	trnW-CCA
1	trnV(uac)																									1	trnY-GUA
1	trnW(cca)																									2	ycf68
2	trnY(gua)
