# Supplementary material for: The Complete Mitochondrial Genome of Ophioglossum vulgatum L. Is with Highly Repetitive Sequences: Intergenomic Fragment Transfer and Phylogenetic Analysis
Source: Genes (Basel). 2022 Jul 21;13(7):1287. doi: 10.3390/genes13071287 (PMC9316493; doi:10.3390/genes13071287)
Supplement: Supplementary file 1 [file genes-13-01287-s001.zip › Table S2.xlsx]

## Sheet: Table S2
Table S2. Location information of the common fragments between mitochondrial and chloroplast genomes.
Genome type	start	end	length	location	Genome type	start	end	length	location
cp_genome	132799	133456	657	rrn23S（IRb）	mt_genome	205003	204320	683	IGS (tRNA-Asp(GTC), tRNA-Phe(GAA))
cp_genome	104458	105115	657	rrn23S（IRa）	mt_genome	204320	205003	683	IGS (tRNA-Phe(GAA), tRNA-Asp(GTC))
cp_genome	133481	134191	710	IGS (rrn23S, trnA(TGC))（IRb）	mt_genome	204151	203482	669	IGS (tRNA-Asp(GTC), tRNA-Phe(GAA))
cp_genome	103723	104433	710	IGS (trnA(TGC), rrn23S)（IRa）	mt_genome	203482	204151	669	IGS (tRNA-Phe(GAA), tRNA-Asp(GTC))
cp_genome	132491	132799	308	rrn23S（IRb）	mt_genome	205331	205044	287	IGS (tRNA-Asp(GTC), tRNA-Phe(GAA))
cp_genome	105115	105423	308	rrn23S（IRa）	mt_genome	205044	205331	287	IGS (tRNA-Phe(GAA), tRNA-Asp(GTC))
cp_genome	136533	137035	502	rrn16S（IRb）	mt_genome	366910	366408	502	rrn18
cp_genome	100879	101381	502	rrn16S（IRa）	mt_genome	366408	366910	502	rrn18 (+)
cp_genome	137100	137263	163	rrn16S（IRb）	mt_genome	366320	366157	163	rrn18
cp_genome	100651	100814	163	rrn16S（IRa）	mt_genome	366157	366320	163	rrn18 (+)
cp_genome	134374	134426	52	trnA(TGC)（IRb）	mt_genome	85130	85078	52	IGS (nad9-nad5)
cp_genome	103488	103540	52	trnA(TGC)（IRa）	mt_genome	85078	85130	52	IGS (nad5-nad9)
cp_genome	134300	134352	52	trnA(TGC)（IRb）	mt_genome	203401	203348	53	IGS (tRNA-Asp(GTC), tRNA-Phe(GAA))
cp_genome	103562	103614	52	trnA(TGC)（IRa）	mt_genome	203348	203401	53	IGS (tRNA-Phe(GAA), tRNA-Asp(GTC))
Intergenic Spacer represented as IGS.
