# Supplementary material for: The Complete Mitochondrial Genome of Ophioglossum vulgatum L. Is with Highly Repetitive Sequences: Intergenomic Fragment Transfer and Phylogenetic Analysis
Source: Genes (Basel). 2022 Jul 21;13(7):1287. doi: 10.3390/genes13071287 (PMC9316493; doi:10.3390/genes13071287)
Supplement: Supplementary file 1 [file genes-13-01287-s001.zip › Table S3.xlsx]

## Sheet: Table S3
Table S3. Locations of the dispersed repetitive sequences in the mitochondrial genome of O. vulgatum.
ID	location_start	location_end	type	ID	location_start	location_end
mt_genome	102280	109714	F	mt_genome	249925	257359
mt_genome	99054	102275	F	mt_genome	246699	249920
mt_genome	174740	177431	P	mt_genome	317560	320251
mt_genome	264466	265758	F	mt_genome	264548	265840
mt_genome	264466	265676	F	mt_genome	264630	265840
mt_genome	264466	265594	F	mt_genome	264712	265840
mt_genome	264466	265512	F	mt_genome	264794	265840
mt_genome	264464	265439	F	mt_genome	368697	369672
mt_genome	264548	265521	F	mt_genome	368699	369672
mt_genome	264630	265603	F	mt_genome	368699	369672
mt_genome	264712	265685	F	mt_genome	368699	369672
mt_genome	264794	265767	F	mt_genome	368699	369672
mt_genome	264466	265430	F	mt_genome	264876	265840
mt_genome	264876	265840	F	mt_genome	368699	369663
mt_genome	264466	265357	F	mt_genome	368781	369672
mt_genome	368699	369590	F	mt_genome	368781	369672
mt_genome	264466	265348	F	mt_genome	264958	265840
mt_genome	264958	265840	F	mt_genome	368699	369581
mt_genome	264466	265275	F	mt_genome	368863	369672
mt_genome	368699	369508	F	mt_genome	368863	369672
mt_genome	202305	203112	F	mt_genome	202340	203147
mt_genome	264466	265266	F	mt_genome	265040	265840
mt_genome	265040	265840	F	mt_genome	368699	369499
mt_genome	202305	203077	F	mt_genome	202375	203147
mt_genome	174014	174764	P	mt_genome	320097	320847
mt_genome	202305	203042	F	mt_genome	202410	203147
mt_genome	264466	265193	F	mt_genome	368945	369672
mt_genome	368699	369426	F	mt_genome	368945	369672
mt_genome	264466	265184	F	mt_genome	265122	265840
mt_genome	265122	265840	F	mt_genome	368699	369417
mt_genome	202305	203007	F	mt_genome	202445	203147
mt_genome	202305	202972	F	mt_genome	202480	203147
mt_genome	264466	265111	F	mt_genome	369027	369672
mt_genome	368699	369344	F	mt_genome	369027	369672
mt_genome	264466	265102	F	mt_genome	265204	265840
mt_genome	265204	265840	F	mt_genome	368699	369335
mt_genome	202305	202937	F	mt_genome	202515	203147
mt_genome	173392	174011	P	mt_genome	320851	321470
mt_genome	202305	202902	F	mt_genome	202550	203147
mt_genome	90366	90948	F	mt_genome	264536	265118
mt_genome	90366	90948	F	mt_genome	264618	265200
mt_genome	90366	90948	F	mt_genome	264700	265282
mt_genome	90366	90948	F	mt_genome	264782	265364
mt_genome	90366	90948	F	mt_genome	264864	265446
mt_genome	90366	90948	F	mt_genome	264946	265528
mt_genome	90366	90948	F	mt_genome	265028	265610
mt_genome	90366	90948	F	mt_genome	265110	265692
mt_genome	90366	90948	F	mt_genome	265192	265774
mt_genome	90366	90948	F	mt_genome	368769	369351
mt_genome	90366	90948	F	mt_genome	368851	369433
mt_genome	90366	90948	F	mt_genome	368933	369515
mt_genome	90366	90948	F	mt_genome	369015	369597
mt_genome	90366	90941	F	mt_genome	369097	369672
mt_genome	90378	90948	F	mt_genome	264466	265036
mt_genome	90378	90948	F	mt_genome	368699	369269
mt_genome	90366	90932	F	mt_genome	265274	265840
mt_genome	264466	265029	F	mt_genome	369109	369672
mt_genome	368699	369262	F	mt_genome	369109	369672
mt_genome	202305	202867	F	mt_genome	202585	203147
mt_genome	264466	265020	F	mt_genome	265286	265840
mt_genome	265286	265840	F	mt_genome	368699	369253
mt_genome	202305	202832	F	mt_genome	202620	203147
mt_genome	90366	90866	F	mt_genome	90448	90948
mt_genome	90366	90859	F	mt_genome	369179	369672
mt_genome	202305	202797	F	mt_genome	202655	203147
mt_genome	90460	90948	F	mt_genome	264466	264954
mt_genome	90460	90948	F	mt_genome	368699	369187
mt_genome	90366	90850	F	mt_genome	265356	265840
mt_genome	264466	264947	F	mt_genome	369191	369672
mt_genome	368699	369180	F	mt_genome	369191	369672
mt_genome	264466	264938	F	mt_genome	265368	265840
mt_genome	265368	265840	F	mt_genome	368699	369171
mt_genome	202305	202762	F	mt_genome	202690	203147
mt_genome	98907	99354	F	mt_genome	172776	173223
mt_genome	202305	202727	F	mt_genome	202725	203147
mt_genome	90366	90784	F	mt_genome	90530	90948
mt_genome	90366	90777	F	mt_genome	369261	369672
mt_genome	90542	90948	F	mt_genome	264466	264872
mt_genome	90542	90948	F	mt_genome	368699	369105
mt_genome	90570	90975	P	mt_genome	304185	304590
mt_genome	90366	90768	F	mt_genome	265438	265840
mt_genome	264466	264865	F	mt_genome	369273	369672
mt_genome	368699	369098	F	mt_genome	369273	369672
mt_genome	264466	264856	F	mt_genome	265450	265840
mt_genome	265450	265840	F	mt_genome	368699	369089
mt_genome	202305	202692	F	mt_genome	202760	203147
mt_genome	150638	151017	F	mt_genome	170332	170711
mt_genome	90406	90784	P	mt_genome	304212	304590
mt_genome	90488	90866	P	mt_genome	304212	304590
mt_genome	264494	264872	P	mt_genome	304212	304590
mt_genome	264576	264954	P	mt_genome	304212	304590
mt_genome	264658	265036	P	mt_genome	304212	304590
mt_genome	264740	265118	P	mt_genome	304212	304590
mt_genome	264822	265200	P	mt_genome	304212	304590
mt_genome	264904	265282	P	mt_genome	304212	304590
mt_genome	264986	265364	P	mt_genome	304212	304590
mt_genome	265068	265446	P	mt_genome	304212	304590
mt_genome	265150	265528	P	mt_genome	304212	304590
mt_genome	265232	265610	P	mt_genome	304212	304590
mt_genome	265314	265692	P	mt_genome	304212	304590
mt_genome	265396	265774	P	mt_genome	304212	304590
mt_genome	304212	304590	P	mt_genome	368727	369105
mt_genome	304212	304590	P	mt_genome	368809	369187
mt_genome	304212	304590	P	mt_genome	368891	369269
mt_genome	304212	304590	P	mt_genome	368973	369351
mt_genome	304212	304590	P	mt_genome	369055	369433
mt_genome	304212	304590	P	mt_genome	369137	369515
mt_genome	304212	304590	P	mt_genome	369219	369597
mt_genome	304219	304590	P	mt_genome	369301	369672
mt_genome	241932	242306	F	mt_genome	264462	264836
mt_genome	241934	242306	F	mt_genome	368697	369069
mt_genome	90378	90748	F	mt_genome	241936	242306
mt_genome	90460	90830	F	mt_genome	241936	242306
mt_genome	90542	90912	F	mt_genome	241936	242306
mt_genome	241936	242306	F	mt_genome	264548	264918
mt_genome	241936	242306	F	mt_genome	264630	265000
mt_genome	241936	242306	F	mt_genome	264712	265082
mt_genome	241936	242306	F	mt_genome	264794	265164
mt_genome	241936	242306	F	mt_genome	264876	265246
mt_genome	241936	242306	F	mt_genome	264958	265328
mt_genome	241936	242306	F	mt_genome	265040	265410
mt_genome	241936	242306	F	mt_genome	265122	265492
mt_genome	241936	242306	F	mt_genome	265204	265574
mt_genome	241936	242306	F	mt_genome	265286	265656
mt_genome	241936	242306	F	mt_genome	265368	265738
mt_genome	241936	242306	F	mt_genome	265450	265820
mt_genome	241936	242306	F	mt_genome	368781	369151
mt_genome	241936	242306	F	mt_genome	368863	369233
mt_genome	241936	242306	F	mt_genome	368945	369315
mt_genome	241936	242306	F	mt_genome	369027	369397
mt_genome	241936	242306	F	mt_genome	369109	369479
mt_genome	241936	242306	F	mt_genome	369191	369561
mt_genome	241936	242306	F	mt_genome	369273	369643
mt_genome	90386	90748	F	mt_genome	241944	242306
mt_genome	90468	90830	F	mt_genome	241944	242306
mt_genome	90550	90912	F	mt_genome	241944	242306
mt_genome	241944	242306	F	mt_genome	264474	264836
mt_genome	241944	242306	F	mt_genome	264556	264918
mt_genome	241944	242306	F	mt_genome	264638	265000
mt_genome	241944	242306	F	mt_genome	264720	265082
mt_genome	241944	242306	F	mt_genome	264802	265164
mt_genome	241944	242306	F	mt_genome	264884	265246
mt_genome	241944	242306	F	mt_genome	264966	265328
mt_genome	241944	242306	F	mt_genome	265048	265410
mt_genome	241944	242306	F	mt_genome	265130	265492
mt_genome	241944	242306	F	mt_genome	265212	265574
mt_genome	241944	242306	F	mt_genome	265294	265656
mt_genome	241944	242306	F	mt_genome	265376	265738
mt_genome	241944	242306	F	mt_genome	265458	265820
mt_genome	241944	242306	F	mt_genome	368707	369069
mt_genome	241944	242306	F	mt_genome	368789	369151
mt_genome	241944	242306	F	mt_genome	368871	369233
mt_genome	241944	242306	F	mt_genome	368953	369315
mt_genome	241944	242306	F	mt_genome	369035	369397
mt_genome	241944	242306	F	mt_genome	369117	369479
mt_genome	241944	242306	F	mt_genome	369199	369561
mt_genome	241944	242306	F	mt_genome	369281	369643
mt_genome	265478	265840	P	mt_genome	304228	304590
mt_genome	259325	259683	F	mt_genome	308974	309332
mt_genome	202272	202642	P	mt_genome	367918	368288
mt_genome	202305	202657	F	mt_genome	202795	203147
mt_genome	34434	34795	F	mt_genome	332398	332759
mt_genome	241964	242306	P	mt_genome	304248	304590
mt_genome	173040	173381	P	mt_genome	289248	289589
mt_genome	90366	90702	F	mt_genome	90612	90948
mt_genome	90366	90702	P	mt_genome	304212	304548
mt_genome	90366	90695	F	mt_genome	369343	369672
mt_genome	90624	90948	F	mt_genome	264466	264790
mt_genome	90624	90948	F	mt_genome	368699	369023
mt_genome	264466	264790	P	mt_genome	304212	304536
mt_genome	304212	304536	P	mt_genome	368699	369023
mt_genome	202340	202677	P	mt_genome	367918	368255
mt_genome	202375	202712	P	mt_genome	367918	368255
mt_genome	202410	202747	P	mt_genome	367918	368255
mt_genome	202445	202782	P	mt_genome	367918	368255
mt_genome	202480	202817	P	mt_genome	367918	368255
mt_genome	202515	202852	P	mt_genome	367918	368255
mt_genome	202550	202887	P	mt_genome	367918	368255
mt_genome	202585	202922	P	mt_genome	367918	368255
mt_genome	202620	202957	P	mt_genome	367918	368255
mt_genome	202655	202992	P	mt_genome	367918	368255
mt_genome	202690	203027	P	mt_genome	367918	368255
mt_genome	202725	203062	P	mt_genome	367918	368255
mt_genome	202760	203097	P	mt_genome	367918	368255
mt_genome	202795	203132	P	mt_genome	367918	368255
mt_genome	28268	28598	F	mt_genome	150637	150967
mt_genome	90366	90686	F	mt_genome	265520	265840
mt_genome	28269	28598	F	mt_genome	170332	170661
mt_genome	90624	90948	F	mt_genome	241936	242260
mt_genome	241936	242260	P	mt_genome	304212	304536
mt_genome	338951	339270	P	mt_genome	364861	365180
mt_genome	202830	203148	P	mt_genome	367937	368255
mt_genome	202305	202622	F	mt_genome	202830	203147
mt_genome	264466	264783	F	mt_genome	369355	369672
mt_genome	368699	369016	F	mt_genome	369355	369672
mt_genome	90632	90948	F	mt_genome	241944	242260
mt_genome	241944	242260	P	mt_genome	304212	304528
mt_genome	241936	242253	F	mt_genome	369355	369672
mt_genome	241944	242253	F	mt_genome	369363	369672
mt_genome	264466	264774	F	mt_genome	265532	265840
mt_genome	265532	265840	F	mt_genome	368699	369007
mt_genome	34498	34818	F	mt_genome	332462	332782
mt_genome	241936	242244	F	mt_genome	265532	265840
mt_genome	29983	30289	P	mt_genome	31693	31999
mt_genome	90366	90666	F	mt_genome	242006	242306
mt_genome	172923	173223	F	mt_genome	246699	246999
mt_genome	241944	242244	F	mt_genome	265540	265840
mt_genome	90652	90948	P	mt_genome	304294	304590
mt_genome	304212	304508	F	mt_genome	304294	304590
mt_genome	122771	123066	F	mt_genome	339143	339438
mt_genome	34424	34731	F	mt_genome	332388	332695
mt_genome	304301	304590	P	mt_genome	369383	369672
mt_genome	202305	202607	P	mt_genome	367918	368220
mt_genome	367918	368220	F	mt_genome	367953	368255
mt_genome	242018	242306	F	mt_genome	264466	264754
mt_genome	242018	242306	F	mt_genome	368699	368987
mt_genome	34582	34881	P	mt_genome	50538	50837
mt_genome	241936	242224	F	mt_genome	242018	242306
mt_genome	202305	202587	F	mt_genome	202865	203147
mt_genome	202865	203147	P	mt_genome	367973	368255
mt_genome	367938	368220	F	mt_genome	367973	368255
mt_genome	34659	34945	P	mt_genome	50538	50824
mt_genome	241944	242224	F	mt_genome	242026	242306
mt_genome	265560	265840	P	mt_genome	304310	304590
mt_genome	141954	142237	P	mt_genome	364833	365116
mt_genome	34595	34882	F	mt_genome	34659	34946
mt_genome	34669	34945	P	mt_genome	50538	50814
mt_genome	122433	122712	F	mt_genome	338863	339142
mt_genome	28319	28601	F	mt_genome	354406	354688
mt_genome	150688	150967	F	mt_genome	354406	354685
mt_genome	170382	170661	F	mt_genome	354406	354685
mt_genome	242143	242411	F	mt_genome	242310	242578
mt_genome	62756	63037	P	mt_genome	202251	202532
mt_genome	28329	28601	F	mt_genome	354416	354688
mt_genome	34605	34881	P	mt_genome	50538	50814
mt_genome	62771	63037	P	mt_genome	202251	202517
mt_genome	150698	150967	F	mt_genome	354416	354685
mt_genome	170392	170661	F	mt_genome	354416	354685
mt_genome	242046	242306	P	mt_genome	304330	304590
mt_genome	333779	334039	F	mt_genome	362719	362979
mt_genome	141954	142209	F	mt_genome	339015	339270
mt_genome	90366	90620	F	mt_genome	90694	90948
mt_genome	90366	90620	P	mt_genome	304212	304466
mt_genome	202305	202572	P	mt_genome	367918	368185
mt_genome	367918	368185	F	mt_genome	367988	368255
mt_genome	74420	74680	F	mt_genome	341997	342257
mt_genome	90366	90613	F	mt_genome	369425	369672
mt_genome	202305	202552	F	mt_genome	202900	203147
mt_genome	202900	203147	P	mt_genome	368008	368255
mt_genome	367938	368185	F	mt_genome	368008	368255
mt_genome	62756	63016	F	mt_genome	368028	368288
mt_genome	150622	150868	P	mt_genome	162834	163080
mt_genome	62771	63016	F	mt_genome	368043	368288
mt_genome	34564	34818	F	mt_genome	332528	332782
mt_genome	90706	90948	F	mt_genome	264466	264708
mt_genome	90706	90948	F	mt_genome	368699	368941
mt_genome	264466	264708	P	mt_genome	304212	304454
mt_genome	304212	304454	P	mt_genome	368699	368941
mt_genome	62735	62983	F	mt_genome	367902	368150
mt_genome	90366	90604	F	mt_genome	265602	265840
mt_genome	90706	90948	F	mt_genome	241936	242178
mt_genome	241936	242178	P	mt_genome	304212	304454
mt_genome	332559	332796	P	mt_genome	333637	333874
mt_genome	264466	264701	F	mt_genome	369437	369672
mt_genome	368699	368934	F	mt_genome	369437	369672
mt_genome	90714	90948	F	mt_genome	241944	242178
mt_genome	241944	242178	P	mt_genome	304212	304446
mt_genome	34733	34980	F	mt_genome	332569	332816
mt_genome	28268	28499	P	mt_genome	162834	163065
mt_genome	241936	242171	F	mt_genome	369437	369672
mt_genome	162834	163064	P	mt_genome	170332	170562
mt_genome	172638	172867	F	mt_genome	172684	172913
mt_genome	36656	36883	F	mt_genome	62749	62976
mt_genome	62756	62983	F	mt_genome	367923	368150
mt_genome	241944	242171	F	mt_genome	369445	369672
mt_genome	264466	264692	F	mt_genome	265614	265840
mt_genome	265614	265840	F	mt_genome	368699	368925
mt_genome	322827	323055	F	mt_genome	328083	328311
mt_genome	36656	36883	F	mt_genome	367916	368143
mt_genome	34723	34958	F	mt_genome	332559	332794
mt_genome	34723	34958	P	mt_genome	333639	333874
mt_genome	241936	242162	F	mt_genome	265614	265840
mt_genome	85146	85367	P	mt_genome	93142	93363
mt_genome	113863	114084	P	mt_genome	362718	362939
mt_genome	113863	114083	P	mt_genome	333779	333999
mt_genome	202305	202537	P	mt_genome	367918	368150
mt_genome	367918	368150	F	mt_genome	368023	368255
mt_genome	60568	60787	P	mt_genome	338861	339080
mt_genome	322836	323055	F	mt_genome	328092	328311
mt_genome	34723	34946	P	mt_genome	50601	50824
mt_genome	295875	296098	F	mt_genome	297811	298034
mt_genome	90366	90584	F	mt_genome	242088	242306
mt_genome	241944	242162	F	mt_genome	265622	265840
mt_genome	50538	50760	F	mt_genome	50602	50824
mt_genome	60568	60785	P	mt_genome	122433	122650
mt_genome	34733	34958	P	mt_genome	333639	333864
mt_genome	62806	63034	P	mt_genome	200950	201178
mt_genome	200950	201178	F	mt_genome	202254	202482
mt_genome	62756	62983	P	mt_genome	202340	202567
mt_genome	62756	62983	P	mt_genome	202375	202602
mt_genome	62756	62983	P	mt_genome	202410	202637
mt_genome	62756	62983	P	mt_genome	202445	202672
mt_genome	62756	62983	P	mt_genome	202480	202707
mt_genome	62756	62983	P	mt_genome	202515	202742
mt_genome	62756	62983	P	mt_genome	202550	202777
mt_genome	62756	62983	P	mt_genome	202585	202812
mt_genome	62756	62983	P	mt_genome	202620	202847
mt_genome	62756	62983	P	mt_genome	202655	202882
mt_genome	62756	62983	P	mt_genome	202690	202917
mt_genome	62756	62983	P	mt_genome	202725	202952
mt_genome	62756	62983	P	mt_genome	202760	202987
mt_genome	62756	62983	P	mt_genome	202795	203022
mt_genome	62756	62983	P	mt_genome	202830	203057
mt_genome	62756	62983	P	mt_genome	202865	203092
mt_genome	62756	62983	P	mt_genome	202900	203127
mt_genome	62756	62983	F	mt_genome	367958	368185
mt_genome	62756	62983	F	mt_genome	367993	368220
mt_genome	34595	34818	P	mt_genome	333651	333874
mt_genome	90734	90948	P	mt_genome	304376	304590
mt_genome	295884	296098	F	mt_genome	297820	298034
mt_genome	304212	304426	F	mt_genome	304376	304590
mt_genome	36713	36931	P	mt_genome	85131	85349
mt_genome	62770	62983	P	mt_genome	202935	203148
mt_genome	36700	36925	P	mt_genome	85137	85362
mt_genome	23817	24029	F	mt_genome	297861	298073
mt_genome	62771	62983	P	mt_genome	202340	202552
mt_genome	62771	62983	P	mt_genome	202375	202587
mt_genome	62771	62983	P	mt_genome	202410	202622
mt_genome	62771	62983	P	mt_genome	202445	202657
mt_genome	62771	62983	P	mt_genome	202480	202692
mt_genome	62771	62983	P	mt_genome	202515	202727
mt_genome	62771	62983	P	mt_genome	202550	202762
mt_genome	62771	62983	P	mt_genome	202585	202797
mt_genome	62771	62983	P	mt_genome	202620	202832
mt_genome	62771	62983	P	mt_genome	202655	202867
mt_genome	62771	62983	P	mt_genome	202690	202902
mt_genome	62771	62983	P	mt_genome	202725	202937
mt_genome	62771	62983	P	mt_genome	202760	202972
mt_genome	62771	62983	P	mt_genome	202795	203007
mt_genome	62771	62983	P	mt_genome	202830	203042
mt_genome	62771	62983	P	mt_genome	202865	203077
mt_genome	62771	62983	P	mt_genome	202900	203112
mt_genome	62771	62983	F	mt_genome	367973	368185
mt_genome	62771	62983	F	mt_genome	368008	368220
mt_genome	202305	202517	F	mt_genome	202935	203147
mt_genome	202935	203147	P	mt_genome	368043	368255
mt_genome	367938	368150	F	mt_genome	368043	368255
mt_genome	52532	52747	P	mt_genome	293041	293256
mt_genome	206711	206926	F	mt_genome	367919	368134
mt_genome	34595	34818	F	mt_genome	34723	34946
mt_genome	34659	34882	F	mt_genome	332559	332782
mt_genome	34659	34882	P	mt_genome	333651	333874
mt_genome	50358	50568	P	mt_genome	202942	203152
mt_genome	69939	70149	P	mt_genome	368633	368843
mt_genome	34595	34817	P	mt_genome	50538	50760
mt_genome	50538	50760	P	mt_genome	332559	332781
mt_genome	50538	50760	F	mt_genome	333652	333874
mt_genome	271050	271272	F	mt_genome	290455	290677
mt_genome	36665	36874	F	mt_genome	206717	206926
mt_genome	62758	62967	F	mt_genome	206717	206926
mt_genome	227237	227446	P	mt_genome	335291	335500
mt_genome	34669	34882	F	mt_genome	34733	34946
mt_genome	34669	34881	P	mt_genome	50538	50750
mt_genome	36663	36883	P	mt_genome	202312	202532
mt_genome	36663	36883	P	mt_genome	202347	202567
mt_genome	36663	36883	P	mt_genome	202382	202602
mt_genome	36663	36883	P	mt_genome	202417	202637
mt_genome	36663	36883	P	mt_genome	202452	202672
mt_genome	36663	36883	P	mt_genome	202487	202707
mt_genome	36663	36883	P	mt_genome	202522	202742
mt_genome	36663	36883	P	mt_genome	202557	202777
mt_genome	36663	36883	P	mt_genome	202592	202812
mt_genome	36663	36883	P	mt_genome	202627	202847
mt_genome	36663	36883	P	mt_genome	202662	202882
mt_genome	36663	36883	P	mt_genome	202697	202917
mt_genome	36663	36883	P	mt_genome	202732	202952
mt_genome	36663	36883	P	mt_genome	202767	202987
mt_genome	36663	36883	P	mt_genome	202802	203022
mt_genome	36663	36883	P	mt_genome	202837	203057
mt_genome	36663	36883	P	mt_genome	202872	203092
mt_genome	36663	36883	P	mt_genome	202907	203127
mt_genome	36663	36883	F	mt_genome	367958	368178
mt_genome	36663	36883	F	mt_genome	367993	368213
mt_genome	36663	36883	F	mt_genome	368028	368248
mt_genome	52540	52747	P	mt_genome	293041	293248
mt_genome	304383	304590	P	mt_genome	369465	369672
mt_genome	23823	24029	F	mt_genome	295897	296103
mt_genome	36677	36883	F	mt_genome	50362	50568
mt_genome	36677	36883	P	mt_genome	202942	203148
mt_genome	50362	50568	F	mt_genome	62770	62976
mt_genome	50362	50568	F	mt_genome	367937	368143
mt_genome	242100	242306	F	mt_genome	264466	264672
mt_genome	242100	242306	F	mt_genome	368699	368905
mt_genome	295897	296103	F	mt_genome	297867	298073
mt_genome	36678	36883	P	mt_genome	202312	202517
mt_genome	36678	36883	P	mt_genome	202347	202552
mt_genome	36678	36883	P	mt_genome	202382	202587
mt_genome	36678	36883	P	mt_genome	202417	202622
mt_genome	36678	36883	P	mt_genome	202452	202657
mt_genome	36678	36883	P	mt_genome	202487	202692
mt_genome	36678	36883	P	mt_genome	202522	202727
mt_genome	36678	36883	P	mt_genome	202557	202762
mt_genome	36678	36883	P	mt_genome	202592	202797
mt_genome	36678	36883	P	mt_genome	202627	202832
mt_genome	36678	36883	P	mt_genome	202662	202867
mt_genome	36678	36883	P	mt_genome	202697	202902
mt_genome	36678	36883	P	mt_genome	202732	202937
mt_genome	36678	36883	P	mt_genome	202767	202972
mt_genome	36678	36883	P	mt_genome	202802	203007
mt_genome	36678	36883	P	mt_genome	202837	203042
mt_genome	36678	36883	P	mt_genome	202872	203077
mt_genome	36678	36883	P	mt_genome	202907	203112
mt_genome	36678	36883	F	mt_genome	367973	368178
mt_genome	36678	36883	F	mt_genome	368008	368213
mt_genome	36678	36883	F	mt_genome	368043	368248
mt_genome	50363	50568	P	mt_genome	202312	202517
mt_genome	50363	50568	P	mt_genome	202347	202552
mt_genome	50363	50568	P	mt_genome	202382	202587
mt_genome	50363	50568	P	mt_genome	202417	202622
mt_genome	50363	50568	P	mt_genome	202452	202657
mt_genome	50363	50568	P	mt_genome	202487	202692
mt_genome	50363	50568	P	mt_genome	202522	202727
mt_genome	50363	50568	P	mt_genome	202557	202762
mt_genome	50363	50568	P	mt_genome	202592	202797
mt_genome	50363	50568	P	mt_genome	202627	202832
mt_genome	50363	50568	P	mt_genome	202662	202867
mt_genome	50363	50568	P	mt_genome	202697	202902
mt_genome	50363	50568	P	mt_genome	202732	202937
mt_genome	50363	50568	P	mt_genome	202767	202972
mt_genome	50363	50568	P	mt_genome	202802	203007
mt_genome	50363	50568	P	mt_genome	202837	203042
mt_genome	50363	50568	P	mt_genome	202872	203077
mt_genome	50363	50568	P	mt_genome	202907	203112
mt_genome	50363	50568	F	mt_genome	367973	368178
mt_genome	50363	50568	F	mt_genome	368008	368213
mt_genome	50363	50568	F	mt_genome	368043	368248
mt_genome	85179	85384	P	mt_genome	206695	206900
mt_genome	34605	34818	F	mt_genome	34733	34946
mt_genome	200965	201178	F	mt_genome	202269	202482
mt_genome	36700	36916	F	mt_genome	93147	93363
mt_genome	34605	34817	P	mt_genome	50538	50750
mt_genome	36713	36916	F	mt_genome	93160	93363
mt_genome	148585	148800	P	mt_genome	265645	265860
mt_genome	241936	242142	F	mt_genome	242100	242306
mt_genome	62787	63001	P	mt_genome	200983	201197
mt_genome	200983	201197	F	mt_genome	202287	202501
mt_genome	200983	201197	P	mt_genome	368059	368273
mt_genome	49782	49992	P	mt_genome	227236	227446
mt_genome	200968	201178	P	mt_genome	368078	368288
mt_genome	23823	24024	F	mt_genome	297833	298034
mt_genome	297833	298034	F	mt_genome	297867	298068
mt_genome	50601	50814	P	mt_genome	332569	332782
mt_genome	50601	50814	F	mt_genome	333651	333864
mt_genome	50624	50837	P	mt_genome	332546	332759
mt_genome	163028	163241	P	mt_genome	267751	267964
mt_genome	49782	49991	F	mt_genome	335291	335500
mt_genome	50560	50760	F	mt_genome	50624	50824
mt_genome	322764	322976	P	mt_genome	335292	335504
mt_genome	201001	201204	P	mt_genome	206704	206907
mt_genome	23783	23990	P	mt_genome	196682	196889
mt_genome	241944	242142	F	mt_genome	242108	242306
mt_genome	265642	265840	P	mt_genome	304392	304590
mt_genome	50362	50559	F	mt_genome	206729	206926
mt_genome	202951	203148	P	mt_genome	206729	206926
mt_genome	115497	115706	P	mt_genome	264335	264544
mt_genome	206717	206926	F	mt_genome	367960	368169
mt_genome	206717	206926	F	mt_genome	367995	368204
mt_genome	206717	206926	F	mt_genome	368030	368239
mt_genome	201001	201197	P	mt_genome	367919	368115
mt_genome	202321	202517	P	mt_genome	206730	206926
mt_genome	202356	202552	P	mt_genome	206730	206926
mt_genome	202391	202587	P	mt_genome	206730	206926
mt_genome	202426	202622	P	mt_genome	206730	206926
mt_genome	202461	202657	P	mt_genome	206730	206926
mt_genome	202496	202692	P	mt_genome	206730	206926
mt_genome	202531	202727	P	mt_genome	206730	206926
mt_genome	202566	202762	P	mt_genome	206730	206926
mt_genome	202601	202797	P	mt_genome	206730	206926
mt_genome	202636	202832	P	mt_genome	206730	206926
mt_genome	202671	202867	P	mt_genome	206730	206926
mt_genome	202706	202902	P	mt_genome	206730	206926
mt_genome	202741	202937	P	mt_genome	206730	206926
mt_genome	202776	202972	P	mt_genome	206730	206926
mt_genome	202811	203007	P	mt_genome	206730	206926
mt_genome	202846	203042	P	mt_genome	206730	206926
mt_genome	202881	203077	P	mt_genome	206730	206926
mt_genome	202916	203112	P	mt_genome	206730	206926
mt_genome	206730	206926	F	mt_genome	367973	368169
mt_genome	206730	206926	F	mt_genome	368008	368204
mt_genome	206730	206926	F	mt_genome	368043	368239
mt_genome	163041	163241	P	mt_genome	267751	267951
mt_genome	49783	49991	P	mt_genome	322768	322976
mt_genome	227237	227445	F	mt_genome	322768	322976
mt_genome	5635	5841	F	mt_genome	139754	139960
mt_genome	37788	37990	F	mt_genome	167636	167838
mt_genome	23793	23990	P	mt_genome	196682	196879
mt_genome	36663	36855	P	mt_genome	201001	201193
mt_genome	44497	44689	F	mt_genome	52505	52697
mt_genome	62756	62948	P	mt_genome	201001	201193
mt_genome	30380	30584	P	mt_genome	50294	50498
mt_genome	85179	85375	F	mt_genome	201008	201204
mt_genome	28146	28349	F	mt_genome	241692	241895
mt_genome	80292	80487	F	mt_genome	122703	122898
mt_genome	20467	20657	F	mt_genome	206512	206702
mt_genome	132630	132820	P	mt_genome	271100	271290
mt_genome	290607	290808	P	mt_genome	332388	332589
mt_genome	5537	5730	P	mt_genome	332623	332816
mt_genome	93142	93330	F	mt_genome	206712	206900
mt_genome	50624	50824	F	mt_genome	333674	333874
mt_genome	11988	12184	P	mt_genome	132614	132810
mt_genome	122521	122712	P	mt_genome	364989	365180
mt_genome	28154	28349	F	mt_genome	241700	241895
mt_genome	90409	90604	P	mt_genome	148605	148800
mt_genome	90491	90686	P	mt_genome	148605	148800
mt_genome	90573	90768	P	mt_genome	148605	148800
mt_genome	90655	90850	P	mt_genome	148605	148800
mt_genome	90737	90932	P	mt_genome	148605	148800
mt_genome	148605	148800	P	mt_genome	241967	242162
mt_genome	148605	148800	P	mt_genome	242049	242244
mt_genome	148605	148800	P	mt_genome	264497	264692
mt_genome	148605	148800	P	mt_genome	264579	264774
mt_genome	148605	148800	P	mt_genome	264661	264856
mt_genome	148605	148800	P	mt_genome	264743	264938
mt_genome	148605	148800	P	mt_genome	264825	265020
mt_genome	148605	148800	P	mt_genome	264907	265102
mt_genome	148605	148800	P	mt_genome	264989	265184
mt_genome	148605	148800	P	mt_genome	265071	265266
mt_genome	148605	148800	P	mt_genome	265153	265348
mt_genome	148605	148800	P	mt_genome	265235	265430
mt_genome	148605	148800	P	mt_genome	265317	265512
mt_genome	148605	148800	P	mt_genome	265399	265594
mt_genome	148605	148800	P	mt_genome	265481	265676
mt_genome	148605	148800	P	mt_genome	265563	265758
mt_genome	148605	148800	F	mt_genome	304228	304423
mt_genome	148605	148800	F	mt_genome	304310	304505
mt_genome	148605	148800	F	mt_genome	304392	304587
mt_genome	148605	148800	P	mt_genome	368730	368925
mt_genome	148605	148800	P	mt_genome	368812	369007
mt_genome	148605	148800	P	mt_genome	368894	369089
mt_genome	148605	148800	P	mt_genome	368976	369171
mt_genome	148605	148800	P	mt_genome	369058	369253
mt_genome	148605	148800	P	mt_genome	369140	369335
mt_genome	148605	148800	P	mt_genome	369222	369417
mt_genome	148605	148800	P	mt_genome	369304	369499
mt_genome	148605	148800	P	mt_genome	369386	369581
mt_genome	148605	148800	P	mt_genome	369468	369663
mt_genome	80301	80487	F	mt_genome	122712	122898
mt_genome	150792	150978	F	mt_genome	163245	163431
mt_genome	163245	163431	F	mt_genome	170486	170672
mt_genome	93132	93330	P	mt_genome	201008	201206
mt_genome	80360	80545	P	mt_genome	364803	364988
mt_genome	62786	62983	F	mt_genome	367918	368115
mt_genome	202305	202502	P	mt_genome	367918	368115
mt_genome	367918	368115	F	mt_genome	368058	368255
mt_genome	85179	85368	P	mt_genome	367919	368108
mt_genome	201001	201197	F	mt_genome	202340	202536
mt_genome	201001	201197	F	mt_genome	202375	202571
mt_genome	201001	201197	F	mt_genome	202410	202606
mt_genome	201001	201197	F	mt_genome	202445	202641
mt_genome	201001	201197	F	mt_genome	202480	202676
mt_genome	201001	201197	F	mt_genome	202515	202711
mt_genome	201001	201197	F	mt_genome	202550	202746
mt_genome	201001	201197	F	mt_genome	202585	202781
mt_genome	201001	201197	F	mt_genome	202620	202816
mt_genome	201001	201197	F	mt_genome	202655	202851
mt_genome	201001	201197	F	mt_genome	202690	202886
mt_genome	201001	201197	F	mt_genome	202725	202921
mt_genome	201001	201197	F	mt_genome	202760	202956
mt_genome	201001	201197	F	mt_genome	202795	202991
mt_genome	201001	201197	F	mt_genome	202830	203026
mt_genome	201001	201197	F	mt_genome	202865	203061
mt_genome	201001	201197	F	mt_genome	202900	203096
mt_genome	201001	201197	F	mt_genome	202935	203131
mt_genome	201001	201197	P	mt_genome	367954	368150
mt_genome	201001	201197	P	mt_genome	367989	368185
mt_genome	201001	201197	P	mt_genome	368024	368220
mt_genome	12379	12562	P	mt_genome	344092	344275
mt_genome	36665	36848	P	mt_genome	85179	85362
mt_genome	36665	36848	F	mt_genome	93147	93330
mt_genome	62758	62941	P	mt_genome	85179	85362
mt_genome	62758	62941	F	mt_genome	93147	93330
mt_genome	93147	93330	P	mt_genome	201008	201191
mt_genome	93147	93330	F	mt_genome	367925	368108
mt_genome	99171	99354	P	mt_genome	289406	289589
mt_genome	172638	172821	F	mt_genome	172730	172913
mt_genome	246816	246999	P	mt_genome	289406	289589
mt_genome	49801	49991	P	mt_genome	322768	322958
mt_genome	102261	102442	F	mt_genome	206746	206927
mt_genome	276371	276552	F	mt_genome	332537	332718
mt_genome	196670	196855	P	mt_genome	295925	296110
mt_genome	5571	5760	P	mt_genome	189127	189316
mt_genome	11988	12168	F	mt_genome	271110	271290
mt_genome	36694	36874	F	mt_genome	102261	102441
mt_genome	50379	50559	F	mt_genome	102261	102441
mt_genome	62787	62967	F	mt_genome	102261	102441
mt_genome	102261	102441	P	mt_genome	202321	202501
mt_genome	102261	102441	P	mt_genome	202356	202536
mt_genome	102261	102441	P	mt_genome	202391	202571
mt_genome	102261	102441	P	mt_genome	202426	202606
mt_genome	102261	102441	P	mt_genome	202461	202641
mt_genome	102261	102441	P	mt_genome	202496	202676
mt_genome	102261	102441	P	mt_genome	202531	202711
mt_genome	102261	102441	P	mt_genome	202566	202746
mt_genome	102261	102441	P	mt_genome	202601	202781
mt_genome	102261	102441	P	mt_genome	202636	202816
mt_genome	102261	102441	P	mt_genome	202671	202851
mt_genome	102261	102441	P	mt_genome	202706	202886
mt_genome	102261	102441	P	mt_genome	202741	202921
mt_genome	102261	102441	P	mt_genome	202776	202956
mt_genome	102261	102441	P	mt_genome	202811	202991
mt_genome	102261	102441	P	mt_genome	202846	203026
mt_genome	102261	102441	P	mt_genome	202881	203061
mt_genome	102261	102441	P	mt_genome	202916	203096
mt_genome	102261	102441	P	mt_genome	202951	203131
mt_genome	102261	102441	F	mt_genome	367954	368134
mt_genome	102261	102441	F	mt_genome	367989	368169
mt_genome	102261	102441	F	mt_genome	368024	368204
mt_genome	102261	102441	F	mt_genome	368059	368239
mt_genome	201017	201197	P	mt_genome	249906	250086
mt_genome	249906	250086	F	mt_genome	367919	368099
mt_genome	36663	36855	F	mt_genome	62791	62983
mt_genome	36663	36855	P	mt_genome	202305	202497
mt_genome	36663	36855	F	mt_genome	368063	368255
mt_genome	62756	62948	F	mt_genome	62791	62983
mt_genome	62756	62948	P	mt_genome	202305	202497
mt_genome	62756	62948	F	mt_genome	368063	368255
mt_genome	8481	8665	F	mt_genome	139720	139904
mt_genome	276393	276577	P	mt_genome	333626	333810
mt_genome	34434	34625	P	mt_genome	290607	290798
mt_genome	50362	50540	P	mt_genome	201001	201179
mt_genome	201001	201179	F	mt_genome	202970	203148
mt_genome	242128	242306	P	mt_genome	304412	304590
mt_genome	36693	36883	F	mt_genome	367918	368108
mt_genome	50378	50568	F	mt_genome	367918	368108
mt_genome	62793	62983	F	mt_genome	206717	206907
mt_genome	206717	206907	F	mt_genome	368065	368255
mt_genome	36678	36855	F	mt_genome	62806	62983
mt_genome	36678	36855	P	mt_genome	202305	202482
mt_genome	36678	36855	F	mt_genome	368078	368255
mt_genome	50363	50540	F	mt_genome	62806	62983
mt_genome	50363	50540	P	mt_genome	202305	202482
mt_genome	50363	50540	F	mt_genome	368078	368255
mt_genome	60388	60565	P	mt_genome	142024	142201
mt_genome	60388	60565	P	mt_genome	339085	339262
mt_genome	60388	60565	F	mt_genome	364869	365046
mt_genome	62771	62948	F	mt_genome	62806	62983
mt_genome	62771	62948	P	mt_genome	202305	202482
mt_genome	62771	62948	F	mt_genome	368078	368255
mt_genome	62806	62983	P	mt_genome	202970	203147
mt_genome	62806	62983	F	mt_genome	206730	206907
mt_genome	62806	62983	F	mt_genome	367938	368115
mt_genome	202305	202482	F	mt_genome	202970	203147
mt_genome	202305	202482	P	mt_genome	206730	206907
mt_genome	202970	203147	P	mt_genome	368078	368255
mt_genome	206730	206907	F	mt_genome	368078	368255
mt_genome	367938	368115	F	mt_genome	368078	368255
mt_genome	8481	8670	F	mt_genome	328070	328259
mt_genome	34391	34580	P	mt_genome	290652	290841
mt_genome	36694	36883	P	mt_genome	201008	201197
mt_genome	50379	50568	P	mt_genome	201008	201197
mt_genome	31881	32062	F	mt_genome	163096	163277
mt_genome	34573	34754	F	mt_genome	276371	276552
mt_genome	36663	36839	F	mt_genome	249910	250086
mt_genome	62756	62932	F	mt_genome	249910	250086
mt_genome	85188	85368	P	mt_genome	249906	250086
mt_genome	162834	163014	P	mt_genome	354406	354586
mt_genome	206711	206891	F	mt_genome	249906	250086
mt_genome	139720	139904	F	mt_genome	328070	328254
mt_genome	189136	189320	P	mt_genome	333711	333895
mt_genome	30374	30549	F	mt_genome	56667	56842
mt_genome	109650	109825	F	mt_genome	173317	173492
mt_genome	123038	123217	F	mt_genome	205563	205742
mt_genome	5658	5841	F	mt_genome	139777	139960
mt_genome	34797	34980	F	mt_genome	332633	332816
mt_genome	36748	36931	P	mt_genome	56625	56808
mt_genome	93147	93321	F	mt_genome	249912	250086
mt_genome	56622	56808	F	mt_genome	85128	85314
mt_genome	757	935	P	mt_genome	1476	1654
mt_genome	23851	24029	P	mt_genome	196677	196855
mt_genome	31856	32034	F	mt_genome	80345	80523
mt_genome	196677	196855	P	mt_genome	297895	298073
mt_genome	268001	268179	P	mt_genome	280105	280283
mt_genome	23817	23990	F	mt_genome	23851	24024
mt_genome	23817	23990	F	mt_genome	295925	296098
mt_genome	23817	23990	F	mt_genome	297895	298068
mt_genome	276393	276566	F	mt_genome	332623	332796
mt_genome	36663	36848	F	mt_genome	36698	36883
mt_genome	36663	36848	F	mt_genome	50383	50568
mt_genome	36698	36883	F	mt_genome	62756	62941
mt_genome	50383	50568	F	mt_genome	62756	62941
mt_genome	271091	271272	F	mt_genome	290496	290677
mt_genome	90366	90538	F	mt_genome	90776	90948
mt_genome	90366	90538	P	mt_genome	304212	304384
mt_genome	5571	5751	F	mt_genome	333715	333895
mt_genome	50362	50533	P	mt_genome	85179	85350
mt_genome	50362	50533	F	mt_genome	93159	93330
mt_genome	85179	85350	F	mt_genome	202977	203148
mt_genome	93159	93330	P	mt_genome	202977	203148
mt_genome	5537	5720	P	mt_genome	34797	34980
mt_genome	36700	36883	F	mt_genome	206717	206900
mt_genome	50385	50568	P	mt_genome	85179	85362
mt_genome	50385	50568	F	mt_genome	93147	93330
mt_genome	50385	50568	F	mt_genome	206717	206900
mt_genome	62793	62976	P	mt_genome	85179	85362
mt_genome	62793	62976	F	mt_genome	93147	93330
mt_genome	93147	93330	P	mt_genome	202312	202495
mt_genome	93147	93330	P	mt_genome	202347	202530
mt_genome	93147	93330	P	mt_genome	202382	202565
mt_genome	93147	93330	P	mt_genome	202417	202600
mt_genome	93147	93330	P	mt_genome	202452	202635
mt_genome	93147	93330	P	mt_genome	202487	202670
mt_genome	93147	93330	P	mt_genome	202522	202705
mt_genome	93147	93330	P	mt_genome	202557	202740
mt_genome	93147	93330	P	mt_genome	202592	202775
mt_genome	93147	93330	P	mt_genome	202627	202810
mt_genome	93147	93330	P	mt_genome	202662	202845
mt_genome	93147	93330	P	mt_genome	202697	202880
mt_genome	93147	93330	P	mt_genome	202732	202915
mt_genome	93147	93330	P	mt_genome	202767	202950
mt_genome	93147	93330	P	mt_genome	202802	202985
mt_genome	93147	93330	P	mt_genome	202837	203020
mt_genome	93147	93330	P	mt_genome	202872	203055
mt_genome	93147	93330	P	mt_genome	202907	203090
mt_genome	93147	93330	P	mt_genome	202942	203125
mt_genome	93147	93330	F	mt_genome	367960	368143
mt_genome	93147	93330	F	mt_genome	367995	368178
mt_genome	93147	93330	F	mt_genome	368030	368213
mt_genome	93147	93330	F	mt_genome	368065	368248
mt_genome	90429	90604	P	mt_genome	148605	148780
mt_genome	90511	90686	P	mt_genome	148605	148780
mt_genome	90593	90768	P	mt_genome	148605	148780
mt_genome	90675	90850	P	mt_genome	148605	148780
mt_genome	90757	90932	P	mt_genome	148605	148780
mt_genome	163245	163420	F	mt_genome	354510	354685
mt_genome	36678	36848	F	mt_genome	36713	36883
mt_genome	36678	36848	F	mt_genome	50398	50568
mt_genome	36713	36883	F	mt_genome	50363	50533
mt_genome	36713	36883	F	mt_genome	62771	62941
mt_genome	36713	36883	P	mt_genome	201008	201178
mt_genome	36713	36883	P	mt_genome	202977	203147
mt_genome	36713	36883	F	mt_genome	206730	206900
mt_genome	36713	36883	F	mt_genome	367938	368108
mt_genome	50363	50533	F	mt_genome	50398	50568
mt_genome	50398	50568	F	mt_genome	62771	62941
mt_genome	50398	50568	P	mt_genome	85179	85349
mt_genome	50398	50568	F	mt_genome	93160	93330
mt_genome	50398	50568	P	mt_genome	201008	201178
mt_genome	50398	50568	P	mt_genome	202977	203147
mt_genome	50398	50568	F	mt_genome	206730	206900
mt_genome	50398	50568	F	mt_genome	367938	368108
mt_genome	62806	62976	P	mt_genome	85179	85349
mt_genome	62806	62976	F	mt_genome	93160	93330
mt_genome	85179	85349	F	mt_genome	202312	202482
mt_genome	85179	85349	F	mt_genome	202347	202517
mt_genome	85179	85349	F	mt_genome	202382	202552
mt_genome	85179	85349	F	mt_genome	202417	202587
mt_genome	85179	85349	F	mt_genome	202452	202622
mt_genome	85179	85349	F	mt_genome	202487	202657
mt_genome	85179	85349	F	mt_genome	202522	202692
mt_genome	85179	85349	F	mt_genome	202557	202727
mt_genome	85179	85349	F	mt_genome	202592	202762
mt_genome	85179	85349	F	mt_genome	202627	202797
mt_genome	85179	85349	F	mt_genome	202662	202832
mt_genome	85179	85349	F	mt_genome	202697	202867
mt_genome	85179	85349	F	mt_genome	202732	202902
mt_genome	85179	85349	F	mt_genome	202767	202937
mt_genome	85179	85349	F	mt_genome	202802	202972
mt_genome	85179	85349	F	mt_genome	202837	203007
mt_genome	85179	85349	F	mt_genome	202872	203042
mt_genome	85179	85349	F	mt_genome	202907	203077
mt_genome	85179	85349	F	mt_genome	202942	203112
mt_genome	85179	85349	P	mt_genome	367973	368143
mt_genome	85179	85349	P	mt_genome	368008	368178
mt_genome	85179	85349	P	mt_genome	368043	368213
mt_genome	85179	85349	P	mt_genome	368078	368248
mt_genome	93160	93330	P	mt_genome	202312	202482
mt_genome	93160	93330	P	mt_genome	202347	202517
mt_genome	93160	93330	P	mt_genome	202382	202552
mt_genome	93160	93330	P	mt_genome	202417	202587
mt_genome	93160	93330	P	mt_genome	202452	202622
mt_genome	93160	93330	P	mt_genome	202487	202657
mt_genome	93160	93330	P	mt_genome	202522	202692
mt_genome	93160	93330	P	mt_genome	202557	202727
mt_genome	93160	93330	P	mt_genome	202592	202762
mt_genome	93160	93330	P	mt_genome	202627	202797
mt_genome	93160	93330	P	mt_genome	202662	202832
mt_genome	93160	93330	P	mt_genome	202697	202867
mt_genome	93160	93330	P	mt_genome	202732	202902
mt_genome	93160	93330	P	mt_genome	202767	202937
mt_genome	93160	93330	P	mt_genome	202802	202972
mt_genome	93160	93330	P	mt_genome	202837	203007
mt_genome	93160	93330	P	mt_genome	202872	203042
mt_genome	93160	93330	P	mt_genome	202907	203077
mt_genome	93160	93330	P	mt_genome	202942	203112
mt_genome	93160	93330	F	mt_genome	367973	368143
mt_genome	93160	93330	F	mt_genome	368008	368178
mt_genome	93160	93330	F	mt_genome	368043	368213
mt_genome	93160	93330	F	mt_genome	368078	368248
mt_genome	50316	50498	P	mt_genome	56673	56855
mt_genome	141700	141878	P	mt_genome	268032	268210
mt_genome	50329	50498	P	mt_genome	56673	56842
mt_genome	143839	144008	F	mt_genome	276457	276626
mt_genome	206745	206926	F	mt_genome	367918	368099
mt_genome	206746	206927	F	mt_genome	249906	250087
mt_genome	5557	5730	P	mt_genome	276393	276566
mt_genome	5557	5730	F	mt_genome	333637	333810
mt_genome	196682	196855	P	mt_genome	297861	298034
mt_genome	56631	56808	F	mt_genome	85137	85314
mt_genome	36694	36874	F	mt_genome	249906	250086
mt_genome	50379	50559	F	mt_genome	249906	250086
mt_genome	62787	62967	F	mt_genome	249906	250086
mt_genome	102261	102441	P	mt_genome	201017	201197
mt_genome	102261	102441	F	mt_genome	367919	368099
mt_genome	201017	201197	P	mt_genome	206746	206926
mt_genome	202321	202501	P	mt_genome	249906	250086
mt_genome	202356	202536	P	mt_genome	249906	250086
mt_genome	202391	202571	P	mt_genome	249906	250086
mt_genome	202426	202606	P	mt_genome	249906	250086
mt_genome	202461	202641	P	mt_genome	249906	250086
mt_genome	202496	202676	P	mt_genome	249906	250086
mt_genome	202531	202711	P	mt_genome	249906	250086
mt_genome	202566	202746	P	mt_genome	249906	250086
mt_genome	202601	202781	P	mt_genome	249906	250086
mt_genome	202636	202816	P	mt_genome	249906	250086
mt_genome	202671	202851	P	mt_genome	249906	250086
mt_genome	202706	202886	P	mt_genome	249906	250086
mt_genome	202741	202921	P	mt_genome	249906	250086
mt_genome	202776	202956	P	mt_genome	249906	250086
mt_genome	202811	202991	P	mt_genome	249906	250086
mt_genome	202846	203026	P	mt_genome	249906	250086
mt_genome	202881	203061	P	mt_genome	249906	250086
mt_genome	202916	203096	P	mt_genome	249906	250086
mt_genome	202951	203131	P	mt_genome	249906	250086
mt_genome	249906	250086	F	mt_genome	367954	368134
mt_genome	249906	250086	F	mt_genome	367989	368169
mt_genome	249906	250086	F	mt_genome	368024	368204
mt_genome	249906	250086	F	mt_genome	368059	368239
mt_genome	8494	8670	P	mt_genome	356012	356188
mt_genome	23857	24024	F	mt_genome	295897	296064
mt_genome	23857	24024	F	mt_genome	297833	298000
mt_genome	295897	296064	F	mt_genome	295931	296098
mt_genome	295897	296064	F	mt_genome	297901	298068
mt_genome	295931	296098	F	mt_genome	297833	298000
mt_genome	297833	298000	F	mt_genome	297901	298068
mt_genome	11995	12174	P	mt_genome	202248	202427
mt_genome	167597	167776	F	mt_genome	228631	228810
mt_genome	28423	28598	F	mt_genome	163245	163420
mt_genome	148625	148800	P	mt_genome	242131	242306
mt_genome	173369	173535	P	mt_genome	289164	289330
mt_genome	62861	63039	P	mt_genome	132625	132803
mt_genome	20454	20624	P	mt_genome	32827	32997
mt_genome	44633	44807	F	mt_genome	52573	52747
mt_genome	44633	44807	P	mt_genome	293041	293215
mt_genome	90366	90531	F	mt_genome	369507	369672
mt_genome	226607	226772	P	mt_genome	232068	232233
mt_genome	306785	306950	P	mt_genome	339288	339453
mt_genome	31613	31782	F	mt_genome	153851	154020
mt_genome	200974	201143	F	mt_genome	216882	217051
mt_genome	167861	168034	F	mt_genome	196716	196889
mt_genome	12010	12174	P	mt_genome	202248	202412
mt_genome	11995	12171	F	mt_genome	62861	63037
mt_genome	36663	36839	F	mt_genome	102265	102441
mt_genome	36663	36839	F	mt_genome	206750	206926
mt_genome	62756	62932	F	mt_genome	102265	102441
mt_genome	62756	62932	F	mt_genome	206750	206926
mt_genome	132627	132803	F	mt_genome	202251	202427
mt_genome	132648	132820	P	mt_genome	290505	290677
mt_genome	34659	34822	F	mt_genome	189157	189320
mt_genome	62876	63039	P	mt_genome	132625	132788
mt_genome	71433	71596	F	mt_genome	74292	74455
mt_genome	90421	90584	F	mt_genome	242310	242473
mt_genome	90503	90666	F	mt_genome	242310	242473
mt_genome	90585	90748	F	mt_genome	242310	242473
mt_genome	90667	90830	F	mt_genome	242310	242473
mt_genome	90749	90912	F	mt_genome	242310	242473
mt_genome	241979	242142	F	mt_genome	242310	242473
mt_genome	242061	242224	F	mt_genome	242310	242473
mt_genome	242310	242473	F	mt_genome	264509	264672
mt_genome	242310	242473	F	mt_genome	264591	264754
mt_genome	242310	242473	F	mt_genome	264673	264836
mt_genome	242310	242473	F	mt_genome	264755	264918
mt_genome	242310	242473	F	mt_genome	264837	265000
mt_genome	242310	242473	F	mt_genome	264919	265082
mt_genome	242310	242473	F	mt_genome	265001	265164
mt_genome	242310	242473	F	mt_genome	265083	265246
mt_genome	242310	242473	F	mt_genome	265165	265328
mt_genome	242310	242473	F	mt_genome	265247	265410
mt_genome	242310	242473	F	mt_genome	265329	265492
mt_genome	242310	242473	F	mt_genome	265411	265574
mt_genome	242310	242473	F	mt_genome	265493	265656
mt_genome	242310	242473	F	mt_genome	265575	265738
mt_genome	242310	242473	F	mt_genome	265657	265820
mt_genome	242310	242473	P	mt_genome	304248	304411
mt_genome	242310	242473	P	mt_genome	304330	304493
mt_genome	242310	242473	P	mt_genome	304412	304575
mt_genome	242310	242473	F	mt_genome	368742	368905
mt_genome	242310	242473	F	mt_genome	368824	368987
mt_genome	242310	242473	F	mt_genome	368906	369069
mt_genome	242310	242473	F	mt_genome	368988	369151
mt_genome	242310	242473	F	mt_genome	369070	369233
mt_genome	242310	242473	F	mt_genome	369152	369315
mt_genome	242310	242473	F	mt_genome	369234	369397
mt_genome	242310	242473	F	mt_genome	369316	369479
mt_genome	242310	242473	F	mt_genome	369398	369561
mt_genome	242310	242473	F	mt_genome	369480	369643
mt_genome	23781	23956	P	mt_genome	167861	168036
mt_genome	8503	8670	P	mt_genome	356012	356179
mt_genome	196682	196849	P	mt_genome	295897	296064
mt_genome	196682	196849	P	mt_genome	297833	298000
mt_genome	34787	34958	F	mt_genome	276393	276564
mt_genome	766	928	F	mt_genome	43439	43601
mt_genome	1483	1645	P	mt_genome	43439	43601
mt_genome	50362	50524	F	mt_genome	249924	250086
mt_genome	202986	203148	P	mt_genome	249924	250086
mt_genome	206765	206927	F	mt_genome	249925	250087
mt_genome	93147	93321	F	mt_genome	102267	102441
mt_genome	93147	93321	F	mt_genome	206752	206926
mt_genome	102267	102441	F	mt_genome	206717	206891
mt_genome	206717	206891	F	mt_genome	206752	206926
mt_genome	5588	5754	P	mt_genome	267944	268110
mt_genome	30415	30581	P	mt_genome	359450	359616
mt_genome	143801	143967	P	mt_genome	330115	330281
mt_genome	189133	189299	F	mt_genome	267944	268110
mt_genome	34361	34531	P	mt_genome	37797	37967
mt_genome	34361	34531	P	mt_genome	167645	167815
mt_genome	12010	12171	F	mt_genome	62876	63037
mt_genome	36678	36839	F	mt_genome	102280	102441
mt_genome	36678	36839	F	mt_genome	206765	206926
mt_genome	36713	36874	F	mt_genome	249925	250086
mt_genome	50363	50524	F	mt_genome	102280	102441
mt_genome	50363	50524	F	mt_genome	206765	206926
mt_genome	50398	50559	F	mt_genome	249925	250086
mt_genome	62771	62932	F	mt_genome	102280	102441
mt_genome	62771	62932	F	mt_genome	206765	206926
mt_genome	62806	62967	F	mt_genome	249925	250086
mt_genome	62822	62983	F	mt_genome	102261	102422
mt_genome	69922	70083	P	mt_genome	265696	265857
mt_genome	85188	85349	P	mt_genome	102280	102441
mt_genome	85188	85349	P	mt_genome	206765	206926
mt_genome	93160	93321	F	mt_genome	102280	102441
mt_genome	93160	93321	F	mt_genome	206765	206926
mt_genome	102261	102422	P	mt_genome	201001	201162
mt_genome	102261	102422	P	mt_genome	202305	202466
mt_genome	102261	102422	F	mt_genome	368094	368255
mt_genome	102280	102441	P	mt_genome	201017	201178
mt_genome	102280	102441	P	mt_genome	202986	203147
mt_genome	102280	102441	F	mt_genome	206730	206891
mt_genome	102280	102441	F	mt_genome	367938	368099
mt_genome	202986	203147	P	mt_genome	206765	206926
mt_genome	206730	206891	F	mt_genome	206765	206926
mt_genome	206765	206926	F	mt_genome	367938	368099
mt_genome	249925	250086	F	mt_genome	367973	368134
mt_genome	249925	250086	F	mt_genome	368008	368169
mt_genome	249925	250086	F	mt_genome	368043	368204
mt_genome	249925	250086	F	mt_genome	368078	368239
mt_genome	62861	63034	F	mt_genome	271117	271290
mt_genome	202254	202427	P	mt_genome	271117	271290
mt_genome	44524	44689	P	mt_genome	293091	293256
mt_genome	49826	49991	P	mt_genome	322768	322933
mt_genome	56643	56808	F	mt_genome	85149	85314
mt_genome	56643	56808	P	mt_genome	93195	93360
mt_genome	90788	90948	F	mt_genome	264466	264626
mt_genome	90788	90948	F	mt_genome	368699	368859
mt_genome	167432	167592	P	mt_genome	285561	285721
mt_genome	205583	205743	F	mt_genome	212805	212965
mt_genome	264466	264626	P	mt_genome	304212	304372
mt_genome	304212	304372	P	mt_genome	368699	368859
mt_genome	50665	50837	P	mt_genome	276380	276552
mt_genome	5571	5730	P	mt_genome	34595	34754
mt_genome	276393	276552	P	mt_genome	333715	333874
mt_genome	332559	332718	F	mt_genome	332623	332782
mt_genome	332559	332718	P	mt_genome	333651	333810
mt_genome	332623	332782	P	mt_genome	333715	333874
mt_genome	333651	333810	F	mt_genome	333715	333874
mt_genome	5559	5730	P	mt_genome	34787	34958
mt_genome	139733	139904	F	mt_genome	322827	322998
mt_genome	139733	139904	P	mt_genome	356017	356188
mt_genome	18280	18443	F	mt_genome	356039	356202
mt_genome	31871	32034	P	mt_genome	364825	364988
mt_genome	34595	34758	F	mt_genome	189157	189320
mt_genome	34723	34886	F	mt_genome	189157	189320
mt_genome	50597	50760	P	mt_genome	189157	189320
mt_genome	50661	50824	P	mt_genome	189157	189320
mt_genome	96661	96828	F	mt_genome	261109	261276
mt_genome	355984	356151	F	mt_genome	368545	368712
mt_genome	62876	63034	F	mt_genome	271132	271290
mt_genome	69925	70083	F	mt_genome	148591	148749
mt_genome	167830	168000	P	mt_genome	295959	296129
mt_genome	62841	63007	P	mt_genome	216885	217051
mt_genome	202281	202447	F	mt_genome	216885	217051
mt_genome	216885	217051	P	mt_genome	368113	368279
mt_genome	44532	44689	P	mt_genome	293091	293248
mt_genome	132663	132820	P	mt_genome	290505	290662
mt_genome	5594	5763	F	mt_genome	333738	333907
mt_genome	322817	322986	P	mt_genome	356029	356198
mt_genome	34797	34958	F	mt_genome	276403	276564
mt_genome	34797	34958	P	mt_genome	333639	333800
mt_genome	90366	90522	F	mt_genome	265684	265840
mt_genome	106031	106187	F	mt_genome	337588	337744
mt_genome	122914	123070	F	mt_genome	232067	232223
mt_genome	253676	253832	F	mt_genome	337588	337744
mt_genome	115549	115717	F	mt_genome	194733	194901
mt_genome	71044	71204	P	mt_genome	226554	226714
mt_genome	90788	90948	F	mt_genome	241936	242096
mt_genome	241936	242096	P	mt_genome	304212	304372
mt_genome	11995	12150	F	mt_genome	228502	228657
mt_genome	31871	32026	F	mt_genome	142082	142237
mt_genome	56806	56961	P	mt_genome	359467	359622
mt_genome	122915	123070	P	mt_genome	226617	226772
mt_genome	128529	128684	F	mt_genome	359482	359637
mt_genome	132648	132803	P	mt_genome	228502	228657
mt_genome	228502	228657	F	mt_genome	271117	271272
mt_genome	8503	8670	F	mt_genome	322836	323003
mt_genome	71523	71690	P	mt_genome	167463	167630
mt_genome	115684	115851	F	mt_genome	141722	141889
mt_genome	23793	23956	P	mt_genome	167861	168024
mt_genome	148625	148788	P	mt_genome	242310	242473
mt_genome	189157	189320	F	mt_genome	332559	332722
mt_genome	5571	5730	P	mt_genome	34659	34818
mt_genome	5571	5730	P	mt_genome	332559	332718
mt_genome	34372	34531	P	mt_genome	167645	167804
mt_genome	34595	34754	F	mt_genome	332623	332782
mt_genome	34595	34754	P	mt_genome	333651	333810
mt_genome	34787	34946	P	mt_genome	50665	50824
mt_genome	49783	49942	F	mt_genome	356039	356198
mt_genome	59235	59394	F	mt_genome	123121	123280
mt_genome	123058	123217	F	mt_genome	212805	212964
mt_genome	141719	141878	P	mt_genome	268032	268191
mt_genome	142092	142251	P	mt_genome	267737	267896
mt_genome	194734	194893	F	mt_genome	227286	227445
mt_genome	194734	194893	P	mt_genome	335292	335451
mt_genome	18289	18443	F	mt_genome	356048	356202
mt_genome	36729	36883	F	mt_genome	102261	102415
mt_genome	50414	50568	F	mt_genome	102261	102415
mt_genome	54239	54393	P	mt_genome	321317	321471
mt_genome	85179	85333	P	mt_genome	102261	102415
mt_genome	93176	93330	F	mt_genome	102261	102415
mt_genome	174610	174764	F	mt_genome	174740	174894
mt_genome	189145	189299	F	mt_genome	267956	268110
mt_genome	290642	290808	P	mt_genome	295717	295883
mt_genome	11988	12150	F	mt_genome	290515	290677
mt_genome	139742	139904	F	mt_genome	322836	322998
mt_genome	139742	139904	P	mt_genome	356017	356179
mt_genome	50538	50696	F	mt_genome	50666	50824
mt_genome	22145	22298	F	mt_genome	347919	348072
mt_genome	34733	34886	F	mt_genome	189167	189320
mt_genome	54240	54393	F	mt_genome	173392	173545
mt_genome	264466	264619	F	mt_genome	369519	369672
mt_genome	368699	368852	F	mt_genome	369519	369672
mt_genome	194731	194896	P	mt_genome	356036	356201
mt_genome	32827	32984	P	mt_genome	206512	206669
mt_genome	60152	60309	F	mt_genome	182845	183002
mt_genome	144298	144455	F	mt_genome	347918	348075
mt_genome	67382	67534	P	mt_genome	267915	268067
mt_genome	90796	90948	F	mt_genome	241944	242096
mt_genome	232067	232219	F	mt_genome	339286	339438
mt_genome	241944	242096	P	mt_genome	304212	304364
mt_genome	337603	337755	F	mt_genome	360033	360185
mt_genome	781	945	P	mt_genome	38013	38177
mt_genome	23790	23954	F	mt_genome	104529	104693
mt_genome	23790	23954	F	mt_genome	252174	252338
mt_genome	50299	50463	F	mt_genome	359452	359616
mt_genome	37774	37934	F	mt_genome	328069	328229
mt_genome	295710	295870	F	mt_genome	332381	332541
mt_genome	90366	90522	P	mt_genome	148605	148761
mt_genome	167626	167782	F	mt_genome	227286	227442
mt_genome	167626	167782	P	mt_genome	335295	335451
mt_genome	200992	201143	F	mt_genome	216900	217051
mt_genome	202296	202447	F	mt_genome	216900	217051
mt_genome	216900	217051	P	mt_genome	368113	368264
mt_genome	226621	226772	P	mt_genome	339287	339438
mt_genome	132434	132597	P	mt_genome	290679	290842
mt_genome	267947	268110	P	mt_genome	333732	333895
mt_genome	5571	5730	P	mt_genome	34723	34882
mt_genome	5571	5730	F	mt_genome	50601	50760
mt_genome	5571	5730	F	mt_genome	50665	50824
mt_genome	8481	8640	F	mt_genome	37775	37934
mt_genome	18280	18439	F	mt_genome	49783	49942
mt_genome	34659	34818	F	mt_genome	276393	276552
mt_genome	34787	34946	F	mt_genome	189157	189316
mt_genome	34787	34946	F	mt_genome	332559	332718
mt_genome	34787	34946	P	mt_genome	333715	333874
mt_genome	37775	37934	F	mt_genome	139720	139879
mt_genome	49783	49942	P	mt_genome	194734	194893
mt_genome	189157	189316	F	mt_genome	276393	276552
mt_genome	189157	189316	F	mt_genome	332623	332782
mt_genome	189157	189316	P	mt_genome	333651	333810
mt_genome	227286	227445	P	mt_genome	356039	356198
mt_genome	335292	335451	F	mt_genome	356039	356198
mt_genome	80360	80515	F	mt_genome	142082	142237
mt_genome	1474	1624	F	mt_genome	228489	228639
mt_genome	22145	22295	F	mt_genome	144299	144449
mt_genome	122916	123066	P	mt_genome	306800	306950
mt_genome	196705	196855	P	mt_genome	295925	296075
mt_genome	196705	196855	P	mt_genome	297861	298011
mt_genome	196705	196855	P	mt_genome	297895	298045
mt_genome	226621	226771	F	mt_genome	306800	306950
mt_genome	232069	232219	P	mt_genome	306800	306950
mt_genome	62821	62983	F	mt_genome	367918	368080
mt_genome	201001	201163	P	mt_genome	367918	368080
mt_genome	202305	202467	P	mt_genome	367918	368080
mt_genome	228498	228660	F	mt_genome	368129	368291
mt_genome	367918	368080	F	mt_genome	368093	368255
mt_genome	50538	50696	P	mt_genome	189157	189315
mt_genome	50538	50696	P	mt_genome	276393	276551
mt_genome	50538	50696	P	mt_genome	332559	332717
mt_genome	50538	50696	F	mt_genome	333716	333874
mt_genome	167615	167773	P	mt_genome	264344	264502
mt_genome	228502	228660	F	mt_genome	290522	290680
mt_genome	20476	20630	P	mt_genome	295670	295824
mt_genome	206521	206675	P	mt_genome	295670	295824
mt_genome	8494	8643	F	mt_genome	227296	227445
mt_genome	8494	8643	P	mt_genome	335292	335441
mt_genome	15009	15158	P	mt_genome	41478	41627
mt_genome	139733	139882	F	mt_genome	227296	227445
mt_genome	139733	139882	P	mt_genome	335292	335441
mt_genome	62822	62983	P	mt_genome	201036	201197
mt_genome	62822	62983	F	mt_genome	249906	250067
mt_genome	200947	201108	P	mt_genome	271132	271293
mt_genome	201001	201162	F	mt_genome	201036	201197
mt_genome	201001	201162	P	mt_genome	249906	250067
mt_genome	201036	201197	F	mt_genome	202305	202466
mt_genome	201036	201197	P	mt_genome	368094	368255
mt_genome	202305	202466	P	mt_genome	249906	250067
mt_genome	249906	250067	F	mt_genome	368094	368255
mt_genome	333775	333936	P	mt_genome	365183	365344
mt_genome	18283	18440	F	mt_genome	264335	264492
mt_genome	167625	167782	F	mt_genome	194733	194890
mt_genome	227288	227445	F	mt_genome	347924	348081
mt_genome	335292	335449	P	mt_genome	347924	348081
mt_genome	50310	50463	P	mt_genome	56812	56965
mt_genome	80370	80523	F	mt_genome	163096	163249
mt_genome	163096	163249	P	mt_genome	364825	364978
mt_genome	167847	168000	F	mt_genome	196668	196821
mt_genome	241936	242089	F	mt_genome	369519	369672
mt_genome	278390	278543	P	mt_genome	285537	285690
mt_genome	36672	36820	P	mt_genome	216909	217057
mt_genome	62765	62913	P	mt_genome	216909	217057
mt_genome	85207	85355	F	mt_genome	216909	217057
mt_genome	90374	90522	P	mt_genome	148605	148753
mt_genome	90456	90604	P	mt_genome	148605	148753
mt_genome	90538	90686	P	mt_genome	148605	148753
mt_genome	90620	90768	P	mt_genome	148605	148753
mt_genome	90702	90850	P	mt_genome	148605	148753
mt_genome	90784	90932	P	mt_genome	148605	148753
mt_genome	93154	93302	P	mt_genome	216909	217057
mt_genome	194733	194881	P	mt_genome	264344	264492
mt_genome	201036	201184	F	mt_genome	216909	217057
mt_genome	206724	206872	P	mt_genome	216909	217057
mt_genome	216909	217057	P	mt_genome	249919	250067
mt_genome	216909	217057	P	mt_genome	367932	368080
mt_genome	229710	229858	P	mt_genome	347935	348083
mt_genome	10871	11027	F	mt_genome	347916	348072
mt_genome	49786	49942	P	mt_genome	167626	167782
mt_genome	115684	115840	P	mt_genome	268032	268188
mt_genome	167626	167782	F	mt_genome	322817	322973
mt_genome	290652	290808	P	mt_genome	332388	332544
mt_genome	8494	8646	F	mt_genome	194744	194896
mt_genome	23802	23954	F	mt_genome	104541	104693
mt_genome	23802	23954	F	mt_genome	252186	252338
mt_genome	85127	85279	P	mt_genome	210164	210316
mt_genome	104541	104693	P	mt_genome	196718	196870
mt_genome	139733	139885	F	mt_genome	194744	194896
mt_genome	196718	196870	P	mt_genome	252186	252338
mt_genome	8501	8648	P	mt_genome	229707	229854
mt_genome	18292	18439	F	mt_genome	49795	49942
mt_genome	30415	30562	F	mt_genome	56812	56959
mt_genome	49795	49942	F	mt_genome	356051	356198
mt_genome	50316	50463	F	mt_genome	359469	359616
mt_genome	73364	73511	F	mt_genome	73510	73657
mt_genome	139740	139887	P	mt_genome	229707	229854
mt_genome	271627	271774	P	mt_genome	285625	285772
mt_genome	8494	8653	F	mt_genome	322827	322986
mt_genome	18280	18439	P	mt_genome	227286	227445
mt_genome	18280	18439	F	mt_genome	335292	335451
mt_genome	34595	34754	F	mt_genome	34787	34946
mt_genome	34723	34882	F	mt_genome	276393	276552
mt_genome	50601	50760	P	mt_genome	276393	276552
mt_genome	50665	50824	P	mt_genome	332623	332782
mt_genome	50665	50824	F	mt_genome	333651	333810
mt_genome	62857	63016	F	mt_genome	228498	228657
mt_genome	194736	194895	F	mt_genome	347924	348083
mt_genome	202272	202431	P	mt_genome	228498	228657
mt_genome	8494	8645	F	mt_genome	347932	348083
mt_genome	139733	139884	F	mt_genome	347932	348083
mt_genome	8497	8643	P	mt_genome	132435	132581
mt_genome	69939	70085	P	mt_genome	264464	264610
mt_genome	132435	132581	P	mt_genome	139736	139882
mt_genome	132435	132581	P	mt_genome	227299	227445
mt_genome	132435	132581	F	mt_genome	335292	335438
mt_genome	5572	5730	F	mt_genome	50538	50696
mt_genome	12010	12168	P	mt_genome	200950	201108
mt_genome	34595	34753	P	mt_genome	50538	50696
mt_genome	132630	132788	F	mt_genome	200950	201108
mt_genome	228649	228807	P	mt_genome	264344	264502
mt_genome	71536	71690	P	mt_genome	167463	167617
mt_genome	267956	268110	P	mt_genome	333732	333886
mt_genome	49792	49942	P	mt_genome	228660	228810
mt_genome	167884	168034	F	mt_genome	196739	196889
mt_genome	102261	102406	F	mt_genome	102296	102441
mt_genome	102261	102406	F	mt_genome	206781	206926
mt_genome	102261	102406	F	mt_genome	249941	250086
mt_genome	122151	122296	P	mt_genome	211627	211772
mt_genome	142092	142237	F	mt_genome	163096	163241
mt_genome	241944	242089	F	mt_genome	369527	369672
mt_genome	796	953	F	mt_genome	368462	368619
mt_genome	36663	36820	F	mt_genome	62826	62983
mt_genome	36663	36820	P	mt_genome	201001	201158
mt_genome	36663	36820	P	mt_genome	202305	202462
mt_genome	36663	36820	F	mt_genome	368098	368255
mt_genome	43460	43617	P	mt_genome	62841	62998
mt_genome	43460	43617	F	mt_genome	200986	201143
mt_genome	43460	43617	F	mt_genome	202290	202447
mt_genome	43460	43617	P	mt_genome	368113	368270
mt_genome	49783	49940	P	mt_genome	347924	348081
mt_genome	62756	62913	F	mt_genome	62826	62983
mt_genome	62756	62913	P	mt_genome	201001	201158
mt_genome	62756	62913	P	mt_genome	202305	202462
mt_genome	62756	62913	F	mt_genome	368098	368255
mt_genome	113926	114083	F	mt_genome	365183	365340
mt_genome	167625	167782	P	mt_genome	356042	356199
mt_genome	264335	264492	F	mt_genome	356042	356199
mt_genome	362719	362876	P	mt_genome	365183	365340
mt_genome	10874	11027	F	mt_genome	22145	22298
mt_genome	113955	114108	P	mt_genome	126659	126812
mt_genome	206677	206830	P	mt_genome	368475	368628
mt_genome	290655	290808	P	mt_genome	295717	295870
mt_genome	8494	8643	P	mt_genome	49783	49932
mt_genome	34669	34818	F	mt_genome	34797	34946
mt_genome	34797	34946	F	mt_genome	189167	189316
mt_genome	34797	34946	F	mt_genome	332569	332718
mt_genome	34797	34946	P	mt_genome	333715	333864
mt_genome	49783	49932	P	mt_genome	139733	139882
mt_genome	115539	115688	F	mt_genome	228649	228798
mt_genome	227296	227445	F	mt_genome	347932	348081
mt_genome	809	953	F	mt_genome	368475	368619
mt_genome	68076	68220	P	mt_genome	73381	73525
mt_genome	69939	70083	P	mt_genome	90378	90522
mt_genome	69939	70083	P	mt_genome	90460	90604
mt_genome	69939	70083	P	mt_genome	90542	90686
mt_genome	69939	70083	P	mt_genome	90624	90768
mt_genome	69939	70083	P	mt_genome	90706	90850
mt_genome	69939	70083	P	mt_genome	90788	90932
mt_genome	69939	70083	P	mt_genome	242018	242162
mt_genome	69939	70083	P	mt_genome	242100	242244
mt_genome	69939	70083	P	mt_genome	264548	264692
mt_genome	69939	70083	P	mt_genome	264630	264774
mt_genome	69939	70083	P	mt_genome	264712	264856
mt_genome	69939	70083	P	mt_genome	264794	264938
mt_genome	69939	70083	P	mt_genome	264876	265020
mt_genome	69939	70083	P	mt_genome	264958	265102
mt_genome	69939	70083	P	mt_genome	265040	265184
mt_genome	69939	70083	P	mt_genome	265122	265266
mt_genome	69939	70083	P	mt_genome	265204	265348
mt_genome	69939	70083	P	mt_genome	265286	265430
mt_genome	69939	70083	P	mt_genome	265368	265512
mt_genome	69939	70083	P	mt_genome	265450	265594
mt_genome	69939	70083	P	mt_genome	265532	265676
mt_genome	69939	70083	P	mt_genome	265614	265758
mt_genome	69939	70083	F	mt_genome	304228	304372
mt_genome	69939	70083	F	mt_genome	304310	304454
mt_genome	69939	70083	F	mt_genome	304392	304536
mt_genome	69939	70083	P	mt_genome	368781	368925
mt_genome	69939	70083	P	mt_genome	368863	369007
mt_genome	69939	70083	P	mt_genome	368945	369089
mt_genome	69939	70083	P	mt_genome	369027	369171
mt_genome	69939	70083	P	mt_genome	369109	369253
mt_genome	69939	70083	P	mt_genome	369191	369335
mt_genome	69939	70083	P	mt_genome	369273	369417
mt_genome	69939	70083	P	mt_genome	369355	369499
mt_genome	69939	70083	P	mt_genome	369437	369581
mt_genome	69939	70083	P	mt_genome	369519	369663
mt_genome	70360	70504	P	mt_genome	360839	360983
mt_genome	148605	148749	P	mt_genome	264466	264610
mt_genome	148605	148749	P	mt_genome	368699	368843
mt_genome	196705	196849	P	mt_genome	295897	296041
mt_genome	196705	196849	P	mt_genome	297833	297977
mt_genome	264466	264610	F	mt_genome	265696	265840
mt_genome	265696	265840	F	mt_genome	368699	368843
mt_genome	330115	330259	P	mt_genome	332372	332516
mt_genome	2000	2156	P	mt_genome	115708	115864
mt_genome	38000	38156	P	mt_genome	85242	85398
mt_genome	67349	67505	P	mt_genome	365221	365377
mt_genome	787	935	P	mt_genome	228491	228639
mt_genome	18292	18440	P	mt_genome	228659	228807
mt_genome	34669	34817	P	mt_genome	50538	50686
mt_genome	228659	228807	P	mt_genome	356051	356199
mt_genome	11995	12150	F	mt_genome	368133	368288
mt_genome	36728	36883	F	mt_genome	367918	368073
mt_genome	37788	37943	P	mt_genome	264326	264481
mt_genome	50413	50568	F	mt_genome	367918	368073
mt_genome	62828	62983	P	mt_genome	85207	85362
mt_genome	62828	62983	F	mt_genome	93147	93302
mt_genome	62828	62983	F	mt_genome	206717	206872
mt_genome	85179	85334	P	mt_genome	367918	368073
mt_genome	93147	93302	P	mt_genome	201001	201156
mt_genome	93147	93302	P	mt_genome	202305	202460
mt_genome	93147	93302	F	mt_genome	368100	368255
mt_genome	93175	93330	F	mt_genome	367918	368073
mt_genome	132648	132803	P	mt_genome	368133	368288
mt_genome	206717	206872	F	mt_genome	368100	368255
mt_genome	271117	271272	F	mt_genome	368133	368288
mt_genome	23811	23954	F	mt_genome	104550	104693
mt_genome	23811	23954	F	mt_genome	252195	252338
mt_genome	29983	30126	P	mt_genome	80345	80488
mt_genome	50362	50505	P	mt_genome	216909	217052
mt_genome	54240	54383	P	mt_genome	289164	289307
mt_genome	104550	104693	P	mt_genome	196718	196861
mt_genome	203005	203148	F	mt_genome	216909	217052
mt_genome	228517	228660	F	mt_genome	368148	368291
mt_genome	289164	289307	F	mt_genome	321327	321470
mt_genome	802	953	P	mt_genome	206686	206837
mt_genome	167849	168000	P	mt_genome	295959	296110
mt_genome	194744	194895	F	mt_genome	347932	348083
mt_genome	271629	271780	P	mt_genome	296027	296178
mt_genome	18292	18439	P	mt_genome	227286	227433
mt_genome	18292	18439	F	mt_genome	335304	335451
mt_genome	227286	227433	P	mt_genome	264344	264491
mt_genome	264344	264491	F	mt_genome	335304	335451
mt_genome	335304	335451	F	mt_genome	356051	356198
mt_genome	36729	36883	P	mt_genome	201043	201197
mt_genome	36729	36883	F	mt_genome	249906	250060
mt_genome	50414	50568	P	mt_genome	201043	201197
mt_genome	50414	50568	F	mt_genome	249906	250060
mt_genome	85179	85333	F	mt_genome	201043	201197
mt_genome	85179	85333	P	mt_genome	249906	250060
mt_genome	93176	93330	P	mt_genome	201043	201197
mt_genome	93176	93330	F	mt_genome	249906	250060
mt_genome	167628	167782	F	mt_genome	347924	348078
mt_genome	186765	186919	P	mt_genome	291795	291949
mt_genome	10873	11015	F	mt_genome	144298	144440
mt_genome	28284	28426	P	mt_genome	127806	127948
mt_genome	29984	30126	P	mt_genome	122756	122898
mt_genome	31856	31998	F	mt_genome	122756	122898
mt_genome	34659	34801	F	mt_genome	267968	268110
mt_genome	36678	36820	F	mt_genome	62841	62983
mt_genome	36678	36820	P	mt_genome	201001	201143
mt_genome	36678	36820	P	mt_genome	202305	202447
mt_genome	36678	36820	F	mt_genome	368113	368255
mt_genome	36713	36855	P	mt_genome	216909	217051
mt_genome	49783	49925	P	mt_genome	290699	290841
mt_genome	50363	50505	F	mt_genome	62841	62983
mt_genome	50363	50505	P	mt_genome	201001	201143
mt_genome	50363	50505	P	mt_genome	202305	202447
mt_genome	50363	50505	F	mt_genome	368113	368255
mt_genome	50398	50540	P	mt_genome	216909	217051
mt_genome	56708	56850	P	mt_genome	128521	128663
mt_genome	62736	62878	P	mt_genome	132681	132823
mt_genome	62771	62913	F	mt_genome	62841	62983
mt_genome	62771	62913	P	mt_genome	201001	201143
mt_genome	62771	62913	P	mt_genome	202305	202447
mt_genome	62771	62913	F	mt_genome	368113	368255
mt_genome	62806	62948	P	mt_genome	216909	217051
mt_genome	62841	62983	P	mt_genome	85207	85349
mt_genome	62841	62983	F	mt_genome	93160	93302
mt_genome	62841	62983	P	mt_genome	201036	201178
mt_genome	62841	62983	P	mt_genome	203005	203147
mt_genome	62841	62983	F	mt_genome	206730	206872
mt_genome	62841	62983	F	mt_genome	249925	250067
mt_genome	62841	62983	F	mt_genome	367938	368080
mt_genome	85207	85349	F	mt_genome	201001	201143
mt_genome	85207	85349	F	mt_genome	202305	202447
mt_genome	85207	85349	P	mt_genome	368113	368255
mt_genome	93160	93302	P	mt_genome	201001	201143
mt_genome	93160	93302	P	mt_genome	202305	202447
mt_genome	93160	93302	F	mt_genome	368113	368255
mt_genome	102280	102422	P	mt_genome	216909	217051
mt_genome	127806	127948	P	mt_genome	150653	150795
mt_genome	127806	127948	F	mt_genome	162907	163049
mt_genome	127806	127948	P	mt_genome	170347	170489
mt_genome	132435	132577	F	mt_genome	229712	229854
mt_genome	132435	132577	P	mt_genome	347939	348081
mt_genome	143826	143968	F	mt_genome	332375	332517
mt_genome	201001	201143	F	mt_genome	203005	203147
mt_genome	201001	201143	P	mt_genome	206730	206872
mt_genome	202305	202447	F	mt_genome	203005	203147
mt_genome	202305	202447	P	mt_genome	206730	206872
mt_genome	202340	202482	F	mt_genome	216909	217051
mt_genome	202375	202517	F	mt_genome	216909	217051
mt_genome	202410	202552	F	mt_genome	216909	217051
mt_genome	202445	202587	F	mt_genome	216909	217051
mt_genome	202480	202622	F	mt_genome	216909	217051
mt_genome	202515	202657	F	mt_genome	216909	217051
mt_genome	202550	202692	F	mt_genome	216909	217051
mt_genome	202585	202727	F	mt_genome	216909	217051
mt_genome	202620	202762	F	mt_genome	216909	217051
mt_genome	202655	202797	F	mt_genome	216909	217051
mt_genome	202690	202832	F	mt_genome	216909	217051
mt_genome	202725	202867	F	mt_genome	216909	217051
mt_genome	202760	202902	F	mt_genome	216909	217051
mt_genome	202795	202937	F	mt_genome	216909	217051
mt_genome	202830	202972	F	mt_genome	216909	217051
mt_genome	202865	203007	F	mt_genome	216909	217051
mt_genome	202900	203042	F	mt_genome	216909	217051
mt_genome	202935	203077	F	mt_genome	216909	217051
mt_genome	202970	203112	F	mt_genome	216909	217051
mt_genome	203005	203147	P	mt_genome	368113	368255
mt_genome	206730	206872	F	mt_genome	368113	368255
mt_genome	206765	206907	P	mt_genome	216909	217051
mt_genome	216909	217051	P	mt_genome	367973	368115
mt_genome	216909	217051	P	mt_genome	368008	368150
mt_genome	216909	217051	P	mt_genome	368043	368185
mt_genome	216909	217051	P	mt_genome	368078	368220
mt_genome	227303	227445	P	mt_genome	229712	229854
mt_genome	229712	229854	F	mt_genome	335292	335434
mt_genome	249925	250067	F	mt_genome	368113	368255
mt_genome	367938	368080	F	mt_genome	368113	368255
mt_genome	18292	18442	P	mt_genome	194731	194881
mt_genome	227286	227436	F	mt_genome	228660	228810
mt_genome	228660	228810	P	mt_genome	335301	335451
mt_genome	8494	8640	F	mt_genome	167636	167782
mt_genome	37788	37934	F	mt_genome	194744	194890
mt_genome	49783	49929	F	mt_genome	132435	132581
mt_genome	69939	70085	P	mt_genome	241934	242080
mt_genome	132435	132581	P	mt_genome	194747	194893
mt_genome	139733	139879	F	mt_genome	167636	167782
mt_genome	167636	167782	F	mt_genome	328083	328229
mt_genome	229712	229858	P	mt_genome	290695	290841
mt_genome	290695	290841	F	mt_genome	347935	348081
mt_genome	56708	56861	F	mt_genome	56812	56965
mt_genome	126659	126812	F	mt_genome	290688	290841
mt_genome	1489	1630	F	mt_genome	38036	38177
mt_genome	30374	30515	P	mt_genome	36748	36889
mt_genome	30374	30515	F	mt_genome	85173	85314
mt_genome	30374	30515	P	mt_genome	93195	93336
mt_genome	32757	32898	F	mt_genome	56736	56877
mt_genome	38036	38177	P	mt_genome	43454	43595
mt_genome	43460	43601	P	mt_genome	228498	228639
mt_genome	106046	106187	F	mt_genome	360033	360174
mt_genome	143826	143967	P	mt_genome	330115	330256
mt_genome	253691	253832	F	mt_genome	360033	360174
mt_genome	34605	34754	F	mt_genome	34797	34946
mt_genome	34733	34882	F	mt_genome	276403	276552
mt_genome	34733	34882	F	mt_genome	332633	332782
mt_genome	34733	34882	P	mt_genome	333651	333800
mt_genome	50688	50837	P	mt_genome	276380	276529
mt_genome	50688	50837	P	mt_genome	332546	332695
mt_genome	115539	115688	F	mt_genome	167615	167764
mt_genome	227296	227445	F	mt_genome	328083	328232
mt_genome	328083	328232	P	mt_genome	335292	335441
mt_genome	31881	32026	P	mt_genome	267751	267896
mt_genome	71545	71690	P	mt_genome	167463	167608
mt_genome	194751	194896	P	mt_genome	229709	229854
mt_genome	229707	229852	F	mt_genome	356034	356179
mt_genome	296033	296178	P	mt_genome	359401	359546
mt_genome	43466	43618	F	mt_genome	216900	217052
mt_genome	104541	104693	P	mt_genome	167863	168015
mt_genome	167863	168015	P	mt_genome	252186	252338
mt_genome	194744	194896	F	mt_genome	328083	328235
mt_genome	322869	323021	P	mt_genome	368555	368707
mt_genome	328125	328277	P	mt_genome	368555	368707
mt_genome	8503	8643	P	mt_genome	49783	49923
mt_genome	8503	8643	F	mt_genome	290701	290841
mt_genome	12010	12150	F	mt_genome	368148	368288
mt_genome	30380	30520	F	mt_genome	203012	203152
mt_genome	49783	49923	F	mt_genome	229712	229852
mt_genome	56673	56813	F	mt_genome	203012	203152
mt_genome	56806	56946	P	mt_genome	128529	128669
mt_genome	62876	63016	F	mt_genome	228517	228657
mt_genome	139742	139882	F	mt_genome	290701	290841
mt_genome	227305	227445	F	mt_genome	290701	290841
mt_genome	271132	271272	F	mt_genome	368148	368288
mt_genome	290701	290841	P	mt_genome	335292	335432
mt_genome	18292	18440	P	mt_genome	167625	167773
mt_genome	22150	22298	F	mt_genome	227288	227436
mt_genome	22150	22298	P	mt_genome	335301	335449
mt_genome	32827	32975	F	mt_genome	295676	295824
mt_genome	34605	34753	P	mt_genome	50538	50686
mt_genome	36783	36931	F	mt_genome	210164	210312
mt_genome	126666	126814	P	mt_genome	229710	229858
mt_genome	126666	126814	F	mt_genome	347935	348083
mt_genome	71035	71179	P	mt_genome	74454	74598
mt_genome	71035	71179	P	mt_genome	342031	342175
mt_genome	107630	107774	P	mt_genome	335006	335150
mt_genome	113964	114108	P	mt_genome	126659	126803
mt_genome	148605	148749	P	mt_genome	241936	242080
mt_genome	241936	242080	F	mt_genome	265696	265840
mt_genome	255275	255419	P	mt_genome	335006	335150
mt_genome	12045	12196	P	mt_genome	268138	268289
mt_genome	144304	144455	F	mt_genome	227288	227439
mt_genome	144304	144455	P	mt_genome	335298	335449
mt_genome	144304	144455	P	mt_genome	356045	356196
mt_genome	194733	194884	F	mt_genome	228659	228810
mt_genome	328083	328234	F	mt_genome	347932	348083
mt_genome	11978	12117	F	mt_genome	36646	36785
mt_genome	23817	23956	F	mt_genome	23885	24024
mt_genome	23817	23956	F	mt_genome	295959	296098
mt_genome	23817	23956	F	mt_genome	297929	298068
mt_genome	23885	24024	P	mt_genome	196716	196855
mt_genome	62739	62878	F	mt_genome	271100	271239
mt_genome	62739	62878	F	mt_genome	290505	290644
mt_genome	196716	196855	P	mt_genome	295959	296098
mt_genome	196716	196855	P	mt_genome	297929	298068
mt_genome	2009	2156	P	mt_genome	115708	115855
mt_genome	18292	18439	P	mt_genome	322817	322964
mt_genome	49795	49942	F	mt_genome	264344	264491
mt_genome	63036	63183	F	mt_genome	155277	155424
mt_genome	94311	94458	P	mt_genome	295745	295892
mt_genome	141731	141878	F	mt_genome	280105	280252
mt_genome	229707	229854	P	mt_genome	328090	328237
mt_genome	802	945	F	mt_genome	85242	85385
mt_genome	34390	34533	F	mt_genome	49782	49925
mt_genome	63045	63188	P	mt_genome	122347	122490
mt_genome	132438	132581	P	mt_genome	167639	167782
mt_genome	167449	167592	P	mt_genome	189221	189364
mt_genome	189221	189364	F	mt_genome	285561	285704
mt_genome	5635	5785	F	mt_genome	8515	8665
mt_genome	34391	34541	F	mt_genome	132435	132585
mt_genome	36663	36813	F	mt_genome	36733	36883
mt_genome	36663	36813	F	mt_genome	50418	50568
mt_genome	36663	36813	P	mt_genome	85179	85329
mt_genome	36663	36813	F	mt_genome	93180	93330
mt_genome	36733	36883	F	mt_genome	62756	62906
mt_genome	50418	50568	F	mt_genome	62756	62906
mt_genome	62756	62906	P	mt_genome	85179	85329
mt_genome	62756	62906	F	mt_genome	93180	93330
mt_genome	113967	114117	P	mt_genome	290679	290829
mt_genome	126662	126812	P	mt_genome	132435	132585
mt_genome	228660	228810	F	mt_genome	322817	322967
mt_genome	328092	328242	P	mt_genome	356029	356179
mt_genome	98906	99044	F	mt_genome	172637	172775
mt_genome	264353	264491	F	mt_genome	335313	335451
mt_genome	34391	34537	F	mt_genome	229712	229858
mt_genome	34391	34537	P	mt_genome	347935	348081
mt_genome	37788	37934	F	mt_genome	227296	227442
mt_genome	37788	37934	P	mt_genome	335295	335441
mt_genome	88148	88294	F	mt_genome	335000	335146
mt_genome	128712	128858	P	mt_genome	285526	285672
mt_genome	132435	132581	P	mt_genome	328086	328232
mt_genome	132435	132581	F	mt_genome	356039	356185
mt_genome	167636	167782	F	mt_genome	347932	348078
mt_genome	22305	22447	P	mt_genome	258961	259103
mt_genome	34391	34533	P	mt_genome	322834	322976
mt_genome	34595	34737	F	mt_genome	267968	268110
mt_genome	34723	34865	F	mt_genome	267968	268110
mt_genome	37809	37951	P	mt_genome	189110	189252
mt_genome	50618	50760	P	mt_genome	267968	268110
mt_genome	50682	50824	P	mt_genome	267968	268110
mt_genome	126672	126814	P	mt_genome	356037	356179
mt_genome	290699	290841	P	mt_genome	356039	356181
mt_genome	347941	348083	P	mt_genome	356037	356179
mt_genome	8494	8643	P	mt_genome	18280	18429
mt_genome	18280	18429	P	mt_genome	139733	139882
mt_genome	49783	49932	P	mt_genome	328083	328232
mt_genome	56708	56857	P	mt_genome	359467	359616
mt_genome	200959	201108	P	mt_genome	290537	290686
mt_genome	206556	206705	P	mt_genome	295640	295789
mt_genome	787	924	P	mt_genome	11995	12132
mt_genome	787	924	F	mt_genome	132666	132803
mt_genome	787	924	P	mt_genome	271117	271254
mt_genome	787	924	P	mt_genome	290522	290659
mt_genome	1487	1624	F	mt_genome	11995	12132
mt_genome	1487	1624	P	mt_genome	132666	132803
mt_genome	1487	1624	F	mt_genome	271117	271254
mt_genome	1487	1624	F	mt_genome	290522	290659
mt_genome	11995	12132	P	mt_genome	43460	43597
mt_genome	22161	22298	P	mt_genome	229721	229858
mt_genome	23851	23988	F	mt_genome	104556	104693
mt_genome	23851	23988	F	mt_genome	252201	252338
mt_genome	23885	24022	F	mt_genome	104556	104693
mt_genome	23885	24022	F	mt_genome	252201	252338
mt_genome	34394	34531	P	mt_genome	167645	167782
mt_genome	43460	43597	F	mt_genome	132666	132803
mt_genome	43460	43597	P	mt_genome	271117	271254
mt_genome	43460	43597	P	mt_genome	290522	290659
mt_genome	98907	99044	F	mt_genome	172684	172821
mt_genome	98907	99044	F	mt_genome	172730	172867
mt_genome	104556	104693	F	mt_genome	295925	296062
mt_genome	104556	104693	F	mt_genome	295959	296096
mt_genome	104556	104693	F	mt_genome	297861	297998
mt_genome	104556	104693	F	mt_genome	297895	298032
mt_genome	104556	104693	F	mt_genome	297929	298066
mt_genome	143832	143969	F	mt_genome	295710	295847
mt_genome	172638	172775	F	mt_genome	172776	172913
mt_genome	252201	252338	F	mt_genome	295925	296062
mt_genome	252201	252338	F	mt_genome	295959	296096
mt_genome	252201	252338	F	mt_genome	297861	297998
mt_genome	252201	252338	F	mt_genome	297895	298032
mt_genome	252201	252338	F	mt_genome	297929	298066
mt_genome	67238	67383	P	mt_genome	147168	147313
mt_genome	80370	80515	P	mt_genome	267751	267896
mt_genome	229707	229852	P	mt_genome	322836	322981
mt_genome	267751	267896	F	mt_genome	364833	364978
mt_genome	285625	285770	F	mt_genome	296033	296178
mt_genome	18301	18442	P	mt_genome	194731	194872
mt_genome	34390	34531	P	mt_genome	227305	227446
mt_genome	34390	34531	F	mt_genome	335291	335432
mt_genome	72998	73139	F	mt_genome	194873	195014
mt_genome	98906	99047	F	mt_genome	328784	328925
mt_genome	10879	11027	F	mt_genome	194736	194884
mt_genome	18289	18437	P	mt_genome	144304	144452
mt_genome	22150	22298	P	mt_genome	49792	49940
mt_genome	22150	22298	F	mt_genome	167628	167776
mt_genome	22150	22298	F	mt_genome	194736	194884
mt_genome	36735	36883	P	mt_genome	85214	85362
mt_genome	36735	36883	F	mt_genome	93147	93295
mt_genome	36735	36883	F	mt_genome	206717	206865
mt_genome	50420	50568	P	mt_genome	85214	85362
mt_genome	50420	50568	F	mt_genome	93147	93295
mt_genome	50420	50568	F	mt_genome	206717	206865
mt_genome	93147	93295	F	mt_genome	93182	93330
mt_genome	93182	93330	F	mt_genome	206717	206865
mt_genome	113976	114124	F	mt_genome	132456	132604
mt_genome	144304	144452	P	mt_genome	264341	264489
mt_genome	167434	167582	P	mt_genome	189231	189379
mt_genome	189231	189379	F	mt_genome	285571	285719
mt_genome	203082	203230	F	mt_genome	295682	295830
mt_genome	5594	5730	P	mt_genome	276393	276529
mt_genome	5594	5730	P	mt_genome	332559	332695
mt_genome	5594	5730	P	mt_genome	332623	332759
mt_genome	5594	5730	F	mt_genome	333674	333810
mt_genome	30380	30516	P	mt_genome	36677	36813
mt_genome	30380	30516	P	mt_genome	62770	62906
mt_genome	30380	30516	F	mt_genome	85214	85350
mt_genome	30380	30516	P	mt_genome	93159	93295
mt_genome	30380	30516	F	mt_genome	201043	201179
mt_genome	30380	30516	P	mt_genome	206729	206865
mt_genome	30380	30516	F	mt_genome	216916	217052
mt_genome	30380	30516	P	mt_genome	249924	250060
mt_genome	30380	30516	P	mt_genome	367937	368073
mt_genome	36677	36813	P	mt_genome	56673	56809
mt_genome	50560	50696	F	mt_genome	50688	50824
mt_genome	56673	56809	P	mt_genome	62770	62906
mt_genome	56673	56809	F	mt_genome	85214	85350
mt_genome	56673	56809	P	mt_genome	93159	93295
mt_genome	56673	56809	F	mt_genome	201043	201179
mt_genome	56673	56809	P	mt_genome	206729	206865
mt_genome	56673	56809	F	mt_genome	216916	217052
mt_genome	56673	56809	P	mt_genome	249924	250060
mt_genome	56673	56809	P	mt_genome	367937	368073
mt_genome	67386	67522	P	mt_genome	357263	357399
mt_genome	90366	90502	F	mt_genome	242170	242306
mt_genome	90366	90502	F	mt_genome	242337	242473
mt_genome	241944	242080	F	mt_genome	265704	265840
mt_genome	267927	268063	F	mt_genome	357263	357399
mt_genome	8501	8645	F	mt_genome	126670	126814
mt_genome	23885	24029	P	mt_genome	167856	168000
mt_genome	38012	38156	P	mt_genome	85242	85386
mt_genome	115567	115711	F	mt_genome	126670	126814
mt_genome	126670	126814	F	mt_genome	139740	139884
mt_genome	167856	168000	P	mt_genome	297929	298073
mt_genome	8494	8634	F	mt_genome	22158	22298
mt_genome	8503	8643	P	mt_genome	34391	34531
mt_genome	22158	22298	F	mt_genome	139733	139873
mt_genome	22158	22298	F	mt_genome	227296	227436
mt_genome	22158	22298	P	mt_genome	335301	335441
mt_genome	34391	34531	P	mt_genome	139742	139882
mt_genome	34391	34531	P	mt_genome	328092	328232
mt_genome	126666	126806	F	mt_genome	144315	144455
mt_genome	144315	144455	P	mt_genome	229718	229858
mt_genome	172635	172775	F	mt_genome	328782	328922
mt_genome	172776	172916	F	mt_genome	328785	328925
mt_genome	194753	194893	F	mt_genome	290701	290841
mt_genome	227305	227445	P	mt_genome	356039	356179
mt_genome	115693	115840	F	mt_genome	280105	280252
mt_genome	11997	12132	F	mt_genome	38036	38171
mt_genome	28248	28383	F	mt_genome	74349	74484
mt_genome	30380	30515	P	mt_genome	36713	36848
mt_genome	30380	30515	P	mt_genome	50398	50533
mt_genome	30380	30515	P	mt_genome	50433	50568
mt_genome	30380	30515	P	mt_genome	62806	62941
mt_genome	30380	30515	P	mt_genome	62841	62976
mt_genome	30380	30515	P	mt_genome	102280	102415
mt_genome	30380	30515	F	mt_genome	201008	201143
mt_genome	30380	30515	F	mt_genome	202312	202447
mt_genome	30380	30515	F	mt_genome	202347	202482
mt_genome	30380	30515	F	mt_genome	202382	202517
mt_genome	30380	30515	F	mt_genome	202417	202552
mt_genome	30380	30515	F	mt_genome	202452	202587
mt_genome	30380	30515	F	mt_genome	202487	202622
mt_genome	30380	30515	F	mt_genome	202522	202657
mt_genome	30380	30515	F	mt_genome	202557	202692
mt_genome	30380	30515	F	mt_genome	202592	202727
mt_genome	30380	30515	F	mt_genome	202627	202762
mt_genome	30380	30515	F	mt_genome	202662	202797
mt_genome	30380	30515	F	mt_genome	202697	202832
mt_genome	30380	30515	F	mt_genome	202732	202867
mt_genome	30380	30515	F	mt_genome	202767	202902
mt_genome	30380	30515	F	mt_genome	202802	202937
mt_genome	30380	30515	F	mt_genome	202837	202972
mt_genome	30380	30515	F	mt_genome	202872	203007
mt_genome	30380	30515	F	mt_genome	202907	203042
mt_genome	30380	30515	F	mt_genome	202942	203077
mt_genome	30380	30515	F	mt_genome	202977	203112
mt_genome	30380	30515	P	mt_genome	206765	206900
mt_genome	30380	30515	P	mt_genome	367973	368108
mt_genome	30380	30515	P	mt_genome	368008	368143
mt_genome	30380	30515	P	mt_genome	368043	368178
mt_genome	30380	30515	P	mt_genome	368078	368213
mt_genome	30380	30515	P	mt_genome	368113	368248
mt_genome	36678	36813	F	mt_genome	36748	36883
mt_genome	36678	36813	F	mt_genome	50433	50568
mt_genome	36678	36813	P	mt_genome	85179	85314
mt_genome	36678	36813	F	mt_genome	93195	93330
mt_genome	36713	36848	P	mt_genome	56673	56808
mt_genome	36748	36883	F	mt_genome	50363	50498
mt_genome	36748	36883	F	mt_genome	62771	62906
mt_genome	36748	36883	P	mt_genome	85214	85349
mt_genome	36748	36883	F	mt_genome	93160	93295
mt_genome	36748	36883	P	mt_genome	201043	201178
mt_genome	36748	36883	P	mt_genome	203012	203147
mt_genome	36748	36883	F	mt_genome	206730	206865
mt_genome	36748	36883	P	mt_genome	216916	217051
mt_genome	36748	36883	F	mt_genome	249925	250060
mt_genome	36748	36883	F	mt_genome	367938	368073
mt_genome	38036	38171	P	mt_genome	132666	132801
mt_genome	38036	38171	F	mt_genome	228504	228639
mt_genome	38036	38171	F	mt_genome	271119	271254
mt_genome	38036	38171	F	mt_genome	290524	290659
mt_genome	50363	50498	F	mt_genome	50433	50568
mt_genome	50363	50498	P	mt_genome	85179	85314
mt_genome	50363	50498	F	mt_genome	93195	93330
mt_genome	50398	50533	P	mt_genome	56673	56808
mt_genome	50433	50568	P	mt_genome	56673	56808
mt_genome	50433	50568	F	mt_genome	62771	62906
mt_genome	50433	50568	P	mt_genome	85214	85349
mt_genome	50433	50568	F	mt_genome	93160	93295
mt_genome	50433	50568	P	mt_genome	201043	201178
mt_genome	50433	50568	P	mt_genome	203012	203147
mt_genome	50433	50568	F	mt_genome	206730	206865
mt_genome	50433	50568	P	mt_genome	216916	217051
mt_genome	50433	50568	F	mt_genome	249925	250060
mt_genome	50433	50568	F	mt_genome	367938	368073
mt_genome	56673	56808	P	mt_genome	62806	62941
mt_genome	56673	56808	P	mt_genome	62841	62976
mt_genome	56673	56808	P	mt_genome	102280	102415
mt_genome	56673	56808	F	mt_genome	201008	201143
mt_genome	56673	56808	F	mt_genome	202312	202447
mt_genome	56673	56808	F	mt_genome	202347	202482
mt_genome	56673	56808	F	mt_genome	202382	202517
mt_genome	56673	56808	F	mt_genome	202417	202552
mt_genome	56673	56808	F	mt_genome	202452	202587
mt_genome	56673	56808	F	mt_genome	202487	202622
mt_genome	56673	56808	F	mt_genome	202522	202657
mt_genome	56673	56808	F	mt_genome	202557	202692
mt_genome	56673	56808	F	mt_genome	202592	202727
mt_genome	56673	56808	F	mt_genome	202627	202762
mt_genome	56673	56808	F	mt_genome	202662	202797
mt_genome	56673	56808	F	mt_genome	202697	202832
mt_genome	56673	56808	F	mt_genome	202732	202867
mt_genome	56673	56808	F	mt_genome	202767	202902
mt_genome	56673	56808	F	mt_genome	202802	202937
mt_genome	56673	56808	F	mt_genome	202837	202972
mt_genome	56673	56808	F	mt_genome	202872	203007
mt_genome	56673	56808	F	mt_genome	202907	203042
mt_genome	56673	56808	F	mt_genome	202942	203077
mt_genome	56673	56808	F	mt_genome	202977	203112
mt_genome	56673	56808	P	mt_genome	206765	206900
mt_genome	56673	56808	P	mt_genome	367973	368108
mt_genome	56673	56808	P	mt_genome	368008	368143
mt_genome	56673	56808	P	mt_genome	368043	368178
mt_genome	56673	56808	P	mt_genome	368078	368213
mt_genome	56673	56808	P	mt_genome	368113	368248
mt_genome	62771	62906	P	mt_genome	85179	85314
mt_genome	62771	62906	F	mt_genome	93195	93330
mt_genome	74454	74589	F	mt_genome	226579	226714
mt_genome	85179	85314	F	mt_genome	85214	85349
mt_genome	85179	85314	P	mt_genome	93160	93295
mt_genome	85179	85314	F	mt_genome	203012	203147
mt_genome	85179	85314	P	mt_genome	206730	206865
mt_genome	85179	85314	F	mt_genome	216916	217051
mt_genome	85214	85349	P	mt_genome	93195	93330
mt_genome	93160	93295	F	mt_genome	93195	93330
mt_genome	93195	93330	P	mt_genome	201043	201178
mt_genome	93195	93330	P	mt_genome	203012	203147
mt_genome	93195	93330	F	mt_genome	206730	206865
mt_genome	93195	93330	P	mt_genome	216916	217051
mt_genome	93195	93330	F	mt_genome	249925	250060
mt_genome	93195	93330	F	mt_genome	367938	368073
mt_genome	226579	226714	F	mt_genome	342031	342166
mt_genome	235719	235854	F	mt_genome	242456	242591
mt_genome	295710	295845	P	mt_genome	330115	330250
mt_genome	8494	8637	F	mt_genome	144312	144455
mt_genome	37791	37934	P	mt_genome	132438	132581
mt_genome	104550	104693	P	mt_genome	167863	168006
mt_genome	132645	132788	F	mt_genome	200965	201108
mt_genome	139733	139876	F	mt_genome	144312	144455
mt_genome	144312	144455	F	mt_genome	227296	227439
mt_genome	144312	144455	P	mt_genome	335298	335441
mt_genome	194753	194896	P	mt_genome	356036	356179
mt_genome	200965	201108	P	mt_genome	271132	271275
mt_genome	290537	290680	F	mt_genome	368148	368291
mt_genome	18301	18440	F	mt_genome	264353	264492
mt_genome	23817	23956	P	mt_genome	196682	196821
mt_genome	36783	36922	F	mt_genome	128563	128702
mt_genome	56634	56773	P	mt_genome	128563	128702
mt_genome	85140	85279	P	mt_genome	128563	128702
mt_genome	113958	114097	F	mt_genome	264335	264474
mt_genome	167643	167782	P	mt_genome	229715	229854
mt_genome	196682	196821	F	mt_genome	196716	196855
mt_genome	264353	264492	F	mt_genome	356060	356199
mt_genome	18280	18426	F	mt_genome	132435	132581
mt_genome	20511	20657	P	mt_genome	295643	295789
mt_genome	37788	37934	P	mt_genome	49786	49932
mt_genome	37788	37934	F	mt_genome	322827	322973
mt_genome	37788	37934	F	mt_genome	347932	348078
mt_genome	102295	102441	F	mt_genome	367918	368064
mt_genome	132435	132581	P	mt_genome	322830	322976
mt_genome	200977	201123	P	mt_genome	290522	290668
mt_genome	206780	206926	F	mt_genome	367918	368064
mt_genome	209608	209754	F	mt_genome	209693	209839
mt_genome	249940	250086	F	mt_genome	367918	368064
mt_genome	271628	271774	F	mt_genome	359400	359546
mt_genome	285625	285771	P	mt_genome	359400	359546
mt_genome	30346	30480	F	mt_genome	56778	56912
mt_genome	30415	30549	P	mt_genome	128529	128663
mt_genome	50329	50463	F	mt_genome	128529	128663
mt_genome	71526	71660	P	mt_genome	73376	73510
mt_genome	71526	71660	P	mt_genome	73522	73656
mt_genome	90940	91074	P	mt_genome	115450	115584
mt_genome	144321	144455	P	mt_genome	356045	356179
mt_genome	150549	150683	P	mt_genome	333878	334012
mt_genome	150549	150683	P	mt_genome	362818	362952
mt_genome	308582	308716	F	mt_genome	310135	310269
mt_genome	18280	18422	P	mt_genome	290699	290841
mt_genome	34391	34533	F	mt_genome	356039	356181
mt_genome	34787	34929	F	mt_genome	267968	268110
mt_genome	38014	38156	F	mt_genome	206695	206837
mt_genome	50554	50696	P	mt_genome	267968	268110
mt_genome	113955	114097	P	mt_genome	115567	115709
mt_genome	126670	126812	P	mt_genome	132435	132577
mt_genome	126670	126812	F	mt_genome	227303	227445
mt_genome	126670	126812	P	mt_genome	335292	335434
mt_genome	132681	132823	P	mt_genome	367903	368045
mt_genome	167657	167799	P	mt_genome	189110	189252
mt_genome	189114	189256	F	mt_genome	285518	285660
mt_genome	267968	268110	F	mt_genome	276393	276535
mt_genome	267968	268110	F	mt_genome	332559	332701
mt_genome	267968	268110	F	mt_genome	332623	332765
mt_genome	267968	268110	P	mt_genome	333668	333810
mt_genome	290699	290841	F	mt_genome	322834	322976
mt_genome	322836	322978	F	mt_genome	347941	348083
mt_genome	34381	34519	F	mt_genome	285518	285656
mt_genome	49804	49942	P	mt_genome	194734	194872
mt_genome	49804	49942	F	mt_genome	264353	264491
mt_genome	115550	115688	F	mt_genome	227286	227424
mt_genome	115550	115688	P	mt_genome	335313	335451
mt_genome	122352	122490	P	mt_genome	155286	155424
mt_genome	10879	11024	F	mt_genome	115552	115697
mt_genome	10879	11024	P	mt_genome	264344	264489
mt_genome	18292	18437	P	mt_genome	22150	22295
mt_genome	18292	18437	P	mt_genome	347924	348069
mt_genome	22150	22295	P	mt_genome	264344	264489
mt_genome	22150	22295	P	mt_genome	356051	356196
mt_genome	49795	49940	P	mt_genome	144304	144449
mt_genome	102296	102441	P	mt_genome	201052	201197
mt_genome	102296	102441	F	mt_genome	249906	250051
mt_genome	144304	144449	F	mt_genome	167628	167773
mt_genome	144304	144449	F	mt_genome	194736	194881
mt_genome	201052	201197	P	mt_genome	206781	206926
mt_genome	201052	201197	P	mt_genome	249941	250086
mt_genome	206781	206926	F	mt_genome	249906	250051
mt_genome	249906	250051	F	mt_genome	249941	250086
mt_genome	264344	264489	P	mt_genome	347924	348069
mt_genome	347924	348069	P	mt_genome	356051	356196
mt_genome	802	935	F	mt_genome	201071	201204
mt_genome	12008	12141	P	mt_genome	215788	215921
mt_genome	22165	22298	P	mt_genome	132444	132577
mt_genome	23891	24024	F	mt_genome	295897	296030
mt_genome	23891	24024	F	mt_genome	297833	297966
mt_genome	38023	38156	F	mt_genome	93134	93267
mt_genome	46502	46635	F	mt_genome	46541	46674
mt_genome	132657	132790	F	mt_genome	215788	215921
mt_genome	215788	215921	P	mt_genome	228515	228648
mt_genome	215788	215921	P	mt_genome	271130	271263
mt_genome	295897	296030	F	mt_genome	295965	296098
mt_genome	295897	296030	F	mt_genome	297935	298068
mt_genome	295965	296098	F	mt_genome	297833	297966
mt_genome	297833	297966	F	mt_genome	297935	298068
mt_genome	113976	114117	P	mt_genome	290679	290820
mt_genome	8494	8631	P	mt_genome	264344	264481
mt_genome	18292	18429	P	mt_genome	139733	139870
mt_genome	22161	22298	F	mt_genome	290695	290832
mt_genome	34394	34531	P	mt_genome	37797	37934
mt_genome	96791	96928	F	mt_genome	213011	213148
mt_genome	104556	104693	P	mt_genome	196684	196821
mt_genome	139733	139870	P	mt_genome	264344	264481
mt_genome	167645	167782	F	mt_genome	290701	290838
mt_genome	167645	167782	F	mt_genome	322836	322973
mt_genome	172684	172821	F	mt_genome	328785	328922
mt_genome	172730	172867	F	mt_genome	328785	328922
mt_genome	196684	196821	P	mt_genome	252201	252338
mt_genome	271102	271239	F	mt_genome	367908	368045
mt_genome	290507	290644	F	mt_genome	367908	368045
mt_genome	43475	43619	P	mt_genome	50361	50505
mt_genome	43475	43619	F	mt_genome	203005	203149
mt_genome	126670	126814	F	mt_genome	194751	194895
mt_genome	200983	201127	P	mt_genome	228498	228642
mt_genome	5631	5763	F	mt_genome	128724	128856
mt_genome	34733	34865	F	mt_genome	267978	268110
mt_genome	90816	90948	P	mt_genome	304458	304590
mt_genome	113976	114108	P	mt_genome	126659	126791
mt_genome	115708	115840	P	mt_genome	161370	161502
mt_genome	122152	122284	F	mt_genome	285528	285660
mt_genome	211639	211771	P	mt_genome	285528	285660
mt_genome	304212	304344	F	mt_genome	304458	304590
mt_genome	335006	335138	F	mt_genome	363806	363938
mt_genome	8494	8634	F	mt_genome	228670	228810
mt_genome	8503	8643	P	mt_genome	18280	18420
mt_genome	10887	11027	F	mt_genome	194744	194884
mt_genome	18280	18420	F	mt_genome	113955	114095
mt_genome	18280	18420	P	mt_genome	126672	126812
mt_genome	18280	18420	F	mt_genome	229712	229852
mt_genome	18280	18420	P	mt_genome	347941	348081
mt_genome	22158	22298	F	mt_genome	167636	167776
mt_genome	22158	22298	F	mt_genome	194744	194884
mt_genome	34391	34531	P	mt_genome	194753	194893
mt_genome	49783	49923	P	mt_genome	126672	126812
mt_genome	62876	63016	F	mt_genome	290537	290677
mt_genome	126672	126812	F	mt_genome	290701	290841
mt_genome	128562	128702	F	mt_genome	210163	210303
mt_genome	139733	139873	F	mt_genome	228670	228810
mt_genome	144312	144452	P	mt_genome	264341	264481
mt_genome	144315	144455	F	mt_genome	290695	290835
mt_genome	200968	201108	P	mt_genome	228517	228657
mt_genome	202272	202412	P	mt_genome	290537	290677
mt_genome	227305	227445	F	mt_genome	322836	322976
mt_genome	290701	290841	F	mt_genome	328092	328232
mt_genome	322836	322976	P	mt_genome	335292	335432
mt_genome	1473	1609	P	mt_genome	201071	201207
mt_genome	50560	50696	P	mt_genome	189157	189293
mt_genome	75718	75854	F	mt_genome	153915	154051
mt_genome	85249	85385	F	mt_genome	368475	368611
mt_genome	113988	114124	F	mt_genome	143839	143975
mt_genome	113988	114124	F	mt_genome	276457	276593
mt_genome	122152	122288	F	mt_genome	365212	365348
mt_genome	132441	132577	P	mt_genome	144319	144455
mt_genome	211635	211771	P	mt_genome	365212	365348
mt_genome	2013	2156	P	mt_genome	141746	141889
mt_genome	36677	36820	P	mt_genome	43475	43618
mt_genome	43475	43618	P	mt_genome	62770	62913
mt_genome	43475	43618	F	mt_genome	85207	85350
mt_genome	43475	43618	P	mt_genome	93159	93302
mt_genome	43475	43618	F	mt_genome	201036	201179
mt_genome	43475	43618	P	mt_genome	206729	206872
mt_genome	43475	43618	P	mt_genome	249924	250067
mt_genome	43475	43618	P	mt_genome	367937	368080
mt_genome	115569	115712	P	mt_genome	356036	356179
mt_genome	144312	144455	F	mt_genome	167636	167779
mt_genome	144312	144455	F	mt_genome	194744	194887
mt_genome	194753	194896	F	mt_genome	322836	322979
mt_genome	22167	22298	P	mt_genome	49792	49923
mt_genome	62876	63007	P	mt_genome	215788	215919
mt_genome	104562	104693	F	mt_genome	295897	296028
mt_genome	104562	104693	F	mt_genome	297833	297964
mt_genome	202281	202412	F	mt_genome	215788	215919
mt_genome	215788	215919	P	mt_genome	368148	368279
mt_genome	252207	252338	F	mt_genome	295897	296028
mt_genome	252207	252338	F	mt_genome	297833	297964
mt_genome	18301	18440	P	mt_genome	115549	115688
mt_genome	23851	23990	P	mt_genome	167861	168000
mt_genome	37795	37934	P	mt_genome	229715	229854
mt_genome	115549	115688	P	mt_genome	356060	356199
mt_genome	167861	168000	P	mt_genome	295925	296064
mt_genome	167861	168000	P	mt_genome	297861	298000
mt_genome	167861	168000	P	mt_genome	297895	298034
mt_genome	42026	42161	F	mt_genome	359505	359640
mt_genome	62736	62871	F	mt_genome	210129	210264
mt_genome	132688	132823	P	mt_genome	210129	210264
mt_genome	201071	201206	P	mt_genome	228489	228624
mt_genome	206695	206830	P	mt_genome	368475	368610
mt_genome	285635	285770	F	mt_genome	296043	296178
mt_genome	290673	290808	P	mt_genome	332388	332523
mt_genome	18280	18422	F	mt_genome	34391	34533
mt_genome	34377	34519	F	mt_genome	189110	189252
mt_genome	36713	36855	P	mt_genome	43475	43617
mt_genome	43475	43617	P	mt_genome	50398	50540
mt_genome	43475	43617	P	mt_genome	62806	62948
mt_genome	43475	43617	P	mt_genome	102280	102422
mt_genome	43475	43617	F	mt_genome	202340	202482
mt_genome	43475	43617	F	mt_genome	202375	202517
mt_genome	43475	43617	F	mt_genome	202410	202552
mt_genome	43475	43617	F	mt_genome	202445	202587
mt_genome	43475	43617	F	mt_genome	202480	202622
mt_genome	43475	43617	F	mt_genome	202515	202657
mt_genome	43475	43617	F	mt_genome	202550	202692
mt_genome	43475	43617	F	mt_genome	202585	202727
mt_genome	43475	43617	F	mt_genome	202620	202762
mt_genome	43475	43617	F	mt_genome	202655	202797
mt_genome	43475	43617	F	mt_genome	202690	202832
mt_genome	43475	43617	F	mt_genome	202725	202867
mt_genome	43475	43617	F	mt_genome	202760	202902
mt_genome	43475	43617	F	mt_genome	202795	202937
mt_genome	43475	43617	F	mt_genome	202830	202972
mt_genome	43475	43617	F	mt_genome	202865	203007
mt_genome	43475	43617	F	mt_genome	202900	203042
mt_genome	43475	43617	F	mt_genome	202935	203077
mt_genome	43475	43617	F	mt_genome	202970	203112
mt_genome	43475	43617	P	mt_genome	206765	206907
mt_genome	43475	43617	P	mt_genome	367973	368115
mt_genome	43475	43617	P	mt_genome	368008	368150
mt_genome	43475	43617	P	mt_genome	368043	368185
mt_genome	43475	43617	P	mt_genome	368078	368220
mt_genome	56631	56773	P	mt_genome	210164	210306
mt_genome	67223	67365	F	mt_genome	75703	75845
mt_genome	113955	114097	P	mt_genome	194751	194893
mt_genome	18292	18422	P	mt_genome	290699	290829
mt_genome	68090	68220	P	mt_genome	73527	73657
[truncated: 3,002 more rows]
