# Supplementary material for: The Complete Mitochondrial Genome of Ophioglossum vulgatum L. Is with Highly Repetitive Sequences: Intergenomic Fragment Transfer and Phylogenetic Analysis
Source: Genes (Basel). 2022 Jul 21;13(7):1287. doi: 10.3390/genes13071287 (PMC9316493; doi:10.3390/genes13071287)
Supplement: Supplementary file 1 [file genes-13-01287-s001.zip › Table S4.xlsx]

## Sheet: Table S4
Table S4. SSRs sequences and location information.
Number	SSR type	SSR	Size	Start	End	Location in genome
1	p5	(AAGTA)5	25	3385	3409	IGS (cox2, rpl16)
2	p1	(G)16	16	4004	4019	IGS (cox2, rpl16)
3	p1	(G)10	10	21627	21636	IGS (rps3, rps3)
4	p3	(GTG)5	15	76517	76531	nad5 (intron)
5	p1	(G)19	19	82571	82589	nad5 (intron)
6	p2	(AC)6	12	91428	91439	IGS (nad5, nad9)
7	p2	(GA)6	12	96241	96252	IGS (nad5, nad9)
8	p3	(TTA)7	21	123713	123733	IGS (rps14, atp6)
9	p2	(CT)8	16	136993	137008	IGS (rps13, atp4)
10	p4	(AAAG)5	20	138201	138220	IGS (rps13, atp4)
11	p2	(CT)6	12	139189	139200	IGS (rps13, atp4)
12	p2	(CT)6	12	139300	139311	IGS (rps13, atp4)
13	p2	(TC)6	12	139517	139528	IGS (rps13, atp4)
14	p2	(TC)6	12	139629	139640	IGS (rps13, atp4)
15	p1	(G)19	19	143021	143039	IGS (atp4, nad1)
16	p6	(TCCAAC)8	48	221730	221777	IGS (tRNA-Ser (UGA), tRNA-Arg (UCU))
17	p6	(TCCAAC)8	48	241343	241390	nad4 (intron)
18	p1	(C)13	13	262404	262416	IGS (rps7, end)
19	p1	(C)10	10	282709	282718	nad7 (intron)
20	p1	(G)12	12	362510	362521	IGS (rrn5, end)
IGS, Intergenic spacer; p1, p2, p3, p4, p5, and p6 represent mono-, di-, tri-, tetra-, penta-, and hexa- SSRs, respectively.
